# Supplementary material for: 2-[(Quinolin-8-yl­oxy)meth­yl]-1H-benzimid­a­zole monohydrate
Source: Acta Crystallogr Sect E Struct Rep Online. 2013 Nov 30;69(Pt 12):o1838. doi: 10.1107/S1600536813031322 (PMC3885082; doi:10.1107/S1600536813031322)
Supplement: Supplementary file 1 [file e-69-o1838-sup1.cif]

##############################################################################
#                                                                            #
# This CIF contains the data in a paper accepted for publication in          #
# Acta Crystallographica Section E. It conforms to the requirements of       #
# Notes for Authors for Acta Crystallographica Section E, and has been       #
# peer reviewed under the auspices of the IUCr Commission on Journals.       #
#                                                                            #
# Full details of the Crystallographic Information File format               #
# are given in the paper "The Crystallographic Information File (CIF):       #
# a New Standard Archive File for Crystallography" by S. R. Hall, F. H.      #
# Allen and I. D. Brown [Acta Cryst. (1991), A47, 655-685].                  #
#                                                                            #
# The current version of the core CIF dictionary is obtainable from          #
# ftp://ftp.iucr.org/pub/cif_core.dic.                                       #
#                                                                            #
# Software is freely available for graphical display of the structure(s)     #
# in this CIF. For information consult the CIF software page                 #
# http://www.iucr.org/resources/cif/software.                                #
#                                                                            #
# This file may be used for bona fide research purposes within the           #
# scientific community so long as proper attribution is given to the journal # 
# article from which it was obtained.                                        #
#                                                                            #
##############################################################################
data_I
_audit_creation_method     SHELXL-97
_database_code_depnum_ccdc_archive     'CCDC 776436'
_chemical_name_systematic
;
2-[(Quinolin-8-yloxy)methyl]-1<i>H</i>-benzimidazole monohydrate
;
_chemical_name_common     ?
_chemical_formula_moiety     'C17 H13 N3 O, H2 O'
_chemical_formula_sum     'C17 H15 N3 O2'
_chemical_formula_iupac     'C17 H13 N3 O, H2 O'
_chemical_formula_weight     293.32
_chemical_melting_point     ?
_symmetry_cell_setting     orthorhombic
_symmetry_space_group_name_H-M     'P 21 21 21'
_symmetry_space_group_name_Hall     'P 2ac 2ab'
loop_
    _symmetry_equiv_pos_as_xyz
    'x, y, z'
    '-x+1/2, -y, z+1/2'
    '-x, y+1/2, -z+1/2'
    'x+1/2, -y+1/2, -z'
_cell_length_a     6.1679(12)
_cell_length_b     11.094(2)
_cell_length_c     20.502(4)
_cell_angle_alpha     90.00
_cell_angle_beta     90.00
_cell_angle_gamma     90.00
_cell_volume     1402.9(5)
_cell_formula_units_Z     4
_cell_measurement_reflns_used     3957
_cell_measurement_theta_min     2.987
_cell_measurement_theta_max     27.888
_cell_measurement_temperature     293(2)
_exptl_crystal_description     plate
_exptl_crystal_colour     colourless
_exptl_crystal_size_max     0.12
_exptl_crystal_size_mid     0.10
_exptl_crystal_size_min     0.06
_exptl_crystal_density_diffrn     1.389
_exptl_crystal_density_meas     ?
_exptl_crystal_density_method     'not measured'
_exptl_crystal_F_000     616
_exptl_absorpt_coefficient_mu     0.094
_exptl_absorpt_correction_type     multi-scan
_exptl_absorpt_process_details     '(SADABS; Sheldrick, 1996)'
_exptl_absorpt_correction_T_min     0.9888
_exptl_absorpt_correction_T_max     0.9944
_exptl_special_details     ?
_diffrn_ambient_temperature     293(2)
_diffrn_radiation_type     MoK\a
_diffrn_radiation_wavelength     0.71073
_diffrn_radiation_source     'fine-focus sealed tube'
_diffrn_radiation_monochromator     graphite
_diffrn_measurement_device_type     'Bruker SMART CCD area-detector'
_diffrn_measurement_method     'phi and omega scans'
_diffrn_detector_area_resol_mean     ?
_diffrn_reflns_number     10881
_diffrn_reflns_av_R_equivalents     0.0483
_diffrn_reflns_av_sigmaI/netI     0.0308
_diffrn_reflns_theta_min     1.99
_diffrn_reflns_theta_max     27.86
_diffrn_reflns_theta_full     27.86
_diffrn_measured_fraction_theta_max     1.000
_diffrn_measured_fraction_theta_full     1.000
_diffrn_reflns_limit_h_min     -8
_diffrn_reflns_limit_h_max     7
_diffrn_reflns_limit_k_min     -14
_diffrn_reflns_limit_k_max     13
_diffrn_reflns_limit_l_min     -20
_diffrn_reflns_limit_l_max     26
_diffrn_standards_number     ?
_diffrn_standards_interval_count     ?
_diffrn_standards_interval_time     ?
_diffrn_standards_decay_%     ?
_refine_special_details
;
Refinement of <i>F</i>^2^ against ALL reflections. The weighted <i>R</i>-factor
<i>wR</i> and goodness of fit <i>S</i> are based on <i>F</i>^2^, conventional
<i>R</i>-factors <i>R</i> are based on <i>F</i>, with <i>F</i> set to zero for
negative <i>F</i>^2^. The threshold expression of <i>F</i>^2^ >
\s(<i>F</i>^2^) is used only for calculating <i>R</i>-factors(gt) <i>etc</i>.
and is not relevant to the choice of reflections for refinement.
<i>R</i>-factors based on <i>F</i>^2^ are statistically about twice as large
as those based on <i>F</i>, and <i>R</i>- factors based on ALL data will be
even larger.
;
_reflns_number_total     1947
_reflns_number_gt     1808
_reflns_threshold_expression     >2sigma(I)
_refine_ls_structure_factor_coef     Fsqd
_refine_ls_matrix_type     full
_refine_ls_R_factor_all     0.0430
_refine_ls_R_factor_gt     0.0391
_refine_ls_wR_factor_gt     0.0844
_refine_ls_wR_factor_ref     0.0866
_refine_ls_goodness_of_fit_ref     1.060
_refine_ls_restrained_S_all     1.066
_refine_ls_number_reflns     1947
_refine_ls_number_parameters     207
_refine_ls_number_restraints     18
_refine_ls_hydrogen_treatment     mixed
_refine_ls_weighting_scheme     calc
_refine_ls_weighting_details
         'calc w=1/[\s^2^(Fo^2^)+(0.0385P)^2^+0.4303P] where P=(Fo^2^+2Fc^2^)/3'
_atom_sites_solution_hydrogens     geom
_atom_sites_solution_primary     direct
_atom_sites_solution_secondary     difmap
_refine_ls_shift/su_max     0.013
_refine_ls_shift/su_mean     0.001
_refine_diff_density_max     0.196
_refine_diff_density_min     -0.217
_refine_ls_extinction_method     none
_refine_ls_extinction_coef     ?
loop_
    _atom_type_symbol
    _atom_type_description
    _atom_type_scat_dispersion_real
    _atom_type_scat_dispersion_imag
    _atom_type_scat_source
    'C' 'C' 0.0033 0.0000
                         'International Tables Vol C Tables 4.2.6.8 and 6.1.1.4'
    'H' 'H' 0.0000 0.0000
                         'International Tables Vol C Tables 4.2.6.8 and 6.1.1.4'
    'N' 'N' 0.0061 0.0000
                         'International Tables Vol C Tables 4.2.6.8 and 6.1.1.4'
    'O' 'O' 0.0106 0.0000
                         'International Tables Vol C Tables 4.2.6.8 and 6.1.1.4'
_computing_data_collection     'SMART (Bruker, 2001)'
_computing_cell_refinement     'SAINT (Bruker, 2001)'
_computing_data_reduction     'SAINT (Bruker, 2001)'
_computing_structure_solution     'SHELXS97 (Sheldrick, 2008)'
_computing_structure_refinement     'SHELXL97 (Sheldrick, 2008)'
_computing_molecular_graphics     'SHELXTL (Sheldrick, 2008)'
_computing_publication_material     'SHELXL97 (Sheldrick, 2008)'
loop_
    _atom_site_type_symbol
    _atom_site_label
    _atom_site_fract_x
    _atom_site_fract_y
    _atom_site_fract_z
    _atom_site_U_iso_or_equiv
    _atom_site_adp_type
    _atom_site_calc_flag
    _atom_site_refinement_flags
    _atom_site_occupancy
    _atom_site_symmetry_multiplicity
    _atom_site_disorder_assembly
    _atom_site_disorder_group
    O O1 0.70538(9) 0.86768(5) 0.14109(3) 0.01892(14) Uani d . 1 1 . .
    N N1 0.82709(12) 1.03042(6) 0.05135(3) 0.01977(14) Uani d U 1 1 . .
    N N2 0.34077(11) 0.92882(6) 0.20550(3) 0.01772(16) Uani d D 1 1 . .
    H H2A 0.3746 0.9764 0.1740 0.021 Uiso calc RD 1 1 . .
    N N3 0.36377(12) 0.77363(6) 0.27537(3) 0.01932(14) Uani d U 1 1 . .
    C C1 0.88756(16) 1.10840(7) 0.00577(4) 0.0235(2) Uani d . 1 1 . .
    H H1B 0.7980 1.1743 -0.0021 0.028 Uiso calc R 1 1 . .
    C C2 1.07849(16) 1.09794(8) -0.03150(4) 0.0242(2) Uani d . 1 1 . .
    H H2B 1.1122 1.1549 -0.0632 0.029 Uiso calc R 1 1 . .
    C C3 1.21293(15) 1.00257(8) -0.02022(4) 0.0235(2) Uani d . 1 1 . .
    H H3B 1.3415 0.9949 -0.0436 0.028 Uiso calc R 1 1 . .
    C C4 1.15598(14) 0.91521(7) 0.02721(4) 0.01900(19) Uani d . 1 1 . .
    C C5 1.28526(14) 0.81205(8) 0.03975(4) 0.0201(2) Uani d . 1 1 . .
    H H5A 1.4166 0.8017 0.0182 0.024 Uiso calc R 1 1 . .
    C C6 1.21598(14) 0.72833(7) 0.08357(4) 0.0197(2) Uani d . 1 1 . .
    H H6A 1.2990 0.6596 0.0907 0.024 Uiso calc R 1 1 . .
    C C7 1.01976(13) 0.74376(7) 0.11856(4) 0.01837(19) Uani d . 1 1 . .
    H H7A 0.9755 0.6855 0.1484 0.022 Uiso calc R 1 1 . .
    C C8 0.89491(13) 0.84444(7) 0.10856(4) 0.01745(19) Uani d . 1 1 . .
    C C9 0.95816(14) 0.93301(7) 0.06158(4) 0.01845(15) Uani d U 1 1 . .
    C C10 0.65019(14) 0.78507(7) 0.19152(4) 0.01846(19) Uani d . 1 1 . .
    H H10A 0.7684 0.7789 0.2225 0.022 Uiso calc R 1 1 . .
    H H10B 0.6240 0.7058 0.1732 0.022 Uiso calc R 1 1 . .
    C C11 0.45163(14) 0.82967(7) 0.22478(4) 0.01850(15) Uani d U 1 1 . .
    C C12 0.16288(13) 0.93884(7) 0.24609(4) 0.01765(19) Uani d . 1 1 . .
    C C13 -0.01106(15) 1.01856(7) 0.24679(4) 0.0214(2) Uani d . 1 1 . .
    H H13A -0.0209 1.0820 0.2173 0.026 Uiso calc R 1 1 . .
    C C14 -0.16961(15) 0.99854(7) 0.29382(4) 0.0239(2) Uani d . 1 1 . .
    H H14A -0.2892 1.0495 0.2956 0.029 Uiso calc R 1 1 . .
    C C15 -0.15352(15) 0.90322(8) 0.33867(4) 0.0249(2) Uani d . 1 1 . .
    H H15A -0.2616 0.8931 0.3698 0.030 Uiso calc R 1 1 . .
    C C16 0.02011(15) 0.82397(8) 0.33743(4) 0.0223(2) Uani d . 1 1 . .
    H H16A 0.0301 0.7611 0.3673 0.027 Uiso calc R 1 1 . .
    C C17 0.17982(14) 0.84134(7) 0.28990(4) 0.01820(19) Uani d . 1 1 . .
    O O2 0.45798(10) 1.11879(5) 0.12375(3) 0.02338(15) Uani d D 1 1 . .
    H H2WA 0.5052(13) 1.1686(4) 0.1525(2) 0.053(3) Uiso d D 1 1 . .
    H H2WB 0.5604(8) 1.0836(5) 0.1021(3) 0.047(3) Uiso d D 1 1 . .
loop_
    _atom_site_aniso_label
    _atom_site_aniso_U_11
    _atom_site_aniso_U_22
    _atom_site_aniso_U_33
    _atom_site_aniso_U_12
    _atom_site_aniso_U_13
    _atom_site_aniso_U_23
    O1 0.0167(3) 0.0218(3) 0.0183(2) 0.0025(2) 0.0034(2) 0.0034(2)
    N1 0.0224(3) 0.0198(2) 0.0171(2) 0.0001(2) 0.0005(2) -0.0011(2)
    N2 0.0172(3) 0.0179(3) 0.0180(3) -0.0017(3) 0.0009(3) 0.0006(3)
    N3 0.0177(3) 0.0228(2) 0.0175(2) -0.0019(2) 0.0002(2) 0.0011(2)
    C1 0.0309(5) 0.0189(3) 0.0207(4) 0.0007(4) -0.0001(4) 0.0000(3)
    C2 0.0298(5) 0.0236(4) 0.0192(4) -0.0066(4) 0.0023(3) 0.0007(3)
    C3 0.0238(4) 0.0275(4) 0.0191(4) -0.0059(4) 0.0020(4) -0.0018(3)
    C4 0.0182(4) 0.0230(4) 0.0159(3) -0.0042(4) -0.0020(3) -0.0037(3)
    C5 0.0140(4) 0.0289(4) 0.0175(3) -0.0006(4) 0.0003(3) -0.0048(3)
    C6 0.0179(4) 0.0228(4) 0.0184(4) 0.0035(4) -0.0024(3) -0.0025(3)
    C7 0.0173(4) 0.0208(3) 0.0169(3) -0.0005(3) -0.0018(3) -0.0001(3)
    C8 0.0159(4) 0.0210(3) 0.0154(3) -0.0013(3) -0.0006(3) -0.0028(3)
    C9 0.0202(3) 0.0185(2) 0.0167(3) -0.0009(2) -0.0010(3) -0.0021(2)
    C10 0.0180(4) 0.0189(3) 0.0184(3) -0.0028(4) 0.0023(3) 0.0019(3)
    C11 0.0174(3) 0.0211(3) 0.0170(3) -0.0024(3) -0.0014(2) 0.0000(2)
    C12 0.0164(4) 0.0198(3) 0.0168(3) -0.0039(3) 0.0003(3) -0.0042(3)
    C13 0.0221(4) 0.0188(3) 0.0234(4) -0.0007(4) -0.0013(3) -0.0046(3)
    C14 0.0202(4) 0.0244(4) 0.0272(4) -0.0010(4) -0.0003(4) -0.0096(3)
    C15 0.0204(4) 0.0338(4) 0.0206(4) -0.0048(4) 0.0046(3) -0.0091(3)
    C16 0.0209(4) 0.0269(4) 0.0190(4) -0.0046(4) 0.0007(3) -0.0009(3)
    C17 0.0155(4) 0.0215(4) 0.0176(3) -0.0036(3) -0.0012(3) -0.0027(3)
    O2 0.0240(3) 0.0216(3) 0.0246(3) -0.0012(3) 0.0020(3) -0.0029(2)
_geom_special_details
;
All e.s.d.'s (except the e.s.d. in the dihedral angle between two l.s. planes)
are estimated using the full covariance matrix. The cell e.s.d.'s are taken
into account individually in the estimation of e.s.d.'s in distances, angles
and torsion angles; correlations between e.s.d.'s in cell parameters are only
used when they are defined by crystal symmetry. An approximate (isotropic)
treatment of cell e.s.d.'s is used for estimating e.s.d.'s involving l.s.
planes.
;
loop_
    _geom_bond_atom_site_label_1
    _geom_bond_atom_site_label_2
    _geom_bond_site_symmetry_2
    _geom_bond_distance
    _geom_bond_publ_flag
    O1 C8 . 1.3703(10) ?
    O1 C10 . 1.4230(9) ?
    N1 C1 . 1.3268(11) ?
    N1 C9 . 1.3658(11) ?
    N2 C11 . 1.3541(11) ?
    N2 C12 . 1.3816(11) ?
    N2 H2A . 0.8600 ?
    N3 C11 . 1.3253(10) ?
    N3 C17 . 1.3930(11) ?
    C1 C2 . 1.4087(13) ?
    C1 H1B . 0.9300 ?
    C2 C3 . 1.3640(13) ?
    C2 H2B . 0.9300 ?
    C3 C4 . 1.4172(11) ?
    C3 H3B . 0.9300 ?
    C4 C5 . 1.4183(12) ?
    C4 C9 . 1.4227(12) ?
    C5 C6 . 1.3609(11) ?
    C5 H5A . 0.9300 ?
    C6 C7 . 1.4173(12) ?
    C6 H6A . 0.9300 ?
    C7 C8 . 1.3721(11) ?
    C7 H7A . 0.9300 ?
    C8 C9 . 1.4303(11) ?
    C10 C11 . 1.4864(12) ?
    C10 H10A . 0.9700 ?
    C10 H10B . 0.9700 ?
    C12 C13 . 1.3905(12) ?
    C12 C17 . 1.4099(11) ?
    C13 C14 . 1.3911(13) ?
    C13 H13A . 0.9300 ?
    C14 C15 . 1.4049(12) ?
    C14 H14A . 0.9300 ?
    C15 C16 . 1.3858(13) ?
    C15 H15A . 0.9300 ?
    C16 C17 . 1.3988(12) ?
    C16 H16A . 0.9300 ?
    O2 H2WA . 0.860(5) ?
    O2 H2WB . 0.866(5) ?
loop_
    _geom_angle_atom_site_label_1
    _geom_angle_atom_site_label_2
    _geom_angle_atom_site_label_3
    _geom_angle_site_symmetry_1
    _geom_angle_site_symmetry_3
    _geom_angle
    _geom_angle_publ_flag
    C8 O1 C10 . . 115.89(6) ?
    C1 N1 C9 . . 117.23(8) ?
    C11 N2 C12 . . 106.89(6) ?
    C11 N2 H2A . . 126.6 ?
    C12 N2 H2A . . 126.6 ?
    C11 N3 C17 . . 104.33(7) ?
    N1 C1 C2 . . 124.28(8) ?
    N1 C1 H1B . . 117.9 ?
    C2 C1 H1B . . 117.9 ?
    C3 C2 C1 . . 118.69(8) ?
    C3 C2 H2B . . 120.7 ?
    C1 C2 H2B . . 120.7 ?
    C2 C3 C4 . . 119.75(8) ?
    C2 C3 H3B . . 120.1 ?
    C4 C3 H3B . . 120.1 ?
    C3 C4 C5 . . 122.47(8) ?
    C3 C4 C9 . . 117.22(7) ?
    C5 C4 C9 . . 120.29(7) ?
    C6 C5 C4 . . 119.59(8) ?
    C6 C5 H5A . . 120.2 ?
    C4 C5 H5A . . 120.2 ?
    C5 C6 C7 . . 121.32(8) ?
    C5 C6 H6A . . 119.3 ?
    C7 C6 H6A . . 119.3 ?
    C8 C7 C6 . . 120.13(7) ?
    C8 C7 H7A . . 119.9 ?
    C6 C7 H7A . . 119.9 ?
    O1 C8 C7 . . 124.00(7) ?
    O1 C8 C9 . . 115.55(7) ?
    C7 C8 C9 . . 120.45(7) ?
    N1 C9 C4 . . 122.78(7) ?
    N1 C9 C8 . . 119.05(7) ?
    C4 C9 C8 . . 118.17(7) ?
    O1 C10 C11 . . 108.42(6) ?
    O1 C10 H10A . . 110.0 ?
    C11 C10 H10A . . 110.0 ?
    O1 C10 H10B . . 110.0 ?
    C11 C10 H10B . . 110.0 ?
    H10A C10 H10B . . 108.4 ?
    N3 C11 N2 . . 113.77(7) ?
    N3 C11 C10 . . 122.66(7) ?
    N2 C11 C10 . . 123.54(7) ?
    N2 C12 C13 . . 132.08(7) ?
    N2 C12 C17 . . 105.26(7) ?
    C13 C12 C17 . . 122.58(8) ?
    C12 C13 C14 . . 116.62(8) ?
    C12 C13 H13A . . 121.7 ?
    C14 C13 H13A . . 121.7 ?
    C13 C14 C15 . . 121.61(8) ?
    C13 C14 H14A . . 119.2 ?
    C15 C14 H14A . . 119.2 ?
    C16 C15 C14 . . 121.34(8) ?
    C16 C15 H15A . . 119.3 ?
    C14 C15 H15A . . 119.3 ?
    C15 C16 C17 . . 118.01(8) ?
    C15 C16 H16A . . 121.0 ?
    C17 C16 H16A . . 121.0 ?
    N3 C17 C16 . . 130.41(7) ?
    N3 C17 C12 . . 109.74(7) ?
    C16 C17 C12 . . 119.82(8) ?
    H2WA O2 H2WB . . 113.3(6) ?
loop_
    _geom_torsion_atom_site_label_1
    _geom_torsion_atom_site_label_2
    _geom_torsion_atom_site_label_3
    _geom_torsion_atom_site_label_4
    _geom_torsion_site_symmetry_1
    _geom_torsion_site_symmetry_2
    _geom_torsion_site_symmetry_3
    _geom_torsion_site_symmetry_4
    _geom_torsion
    _geom_torsion_publ_flag
    C9 N1 C1 C2 . . . . -1.10(12) ?
    N1 C1 C2 C3 . . . . -0.66(13) ?
    C1 C2 C3 C4 . . . . 1.48(12) ?
    C2 C3 C4 C5 . . . . 177.95(8) ?
    C2 C3 C4 C9 . . . . -0.58(12) ?
    C3 C4 C5 C6 . . . . -176.63(8) ?
    C9 C4 C5 C6 . . . . 1.85(12) ?
    C4 C5 C6 C7 . . . . -1.94(12) ?
    C5 C6 C7 C8 . . . . 0.15(12) ?
    C10 O1 C8 C7 . . . . 5.26(11) ?
    C10 O1 C8 C9 . . . . -175.18(7) ?
    C6 C7 C8 O1 . . . . -178.74(7) ?
    C6 C7 C8 C9 . . . . 1.72(12) ?
    C1 N1 C9 C4 . . . . 2.06(11) ?
    C1 N1 C9 C8 . . . . -177.72(7) ?
    C3 C4 C9 N1 . . . . -1.25(12) ?
    C5 C4 C9 N1 . . . . -179.81(7) ?
    C3 C4 C9 C8 . . . . 178.52(7) ?
    C5 C4 C9 C8 . . . . -0.03(11) ?
    O1 C8 C9 N1 . . . . -1.54(11) ?
    C7 C8 C9 N1 . . . . 178.04(7) ?
    O1 C8 C9 C4 . . . . 178.67(7) ?
    C7 C8 C9 C4 . . . . -1.75(11) ?
    C8 O1 C10 C11 . . . . 175.34(6) ?
    C17 N3 C11 N2 . . . . 0.46(9) ?
    C17 N3 C11 C10 . . . . -177.96(7) ?
    C12 N2 C11 N3 . . . . -0.79(9) ?
    C12 N2 C11 C10 . . . . 177.61(7) ?
    O1 C10 C11 N3 . . . . -177.95(7) ?
    O1 C10 C11 N2 . . . . 3.80(10) ?
    C11 N2 C12 C13 . . . . -176.09(9) ?
    C11 N2 C12 C17 . . . . 0.74(8) ?
    N2 C12 C13 C14 . . . . 177.02(8) ?
    C17 C12 C13 C14 . . . . 0.64(12) ?
    C12 C13 C14 C15 . . . . 0.56(12) ?
    C13 C14 C15 C16 . . . . -0.82(13) ?
    C14 C15 C16 C17 . . . . -0.15(13) ?
    C11 N3 C17 C16 . . . . 178.14(9) ?
    C11 N3 C17 C12 . . . . 0.05(9) ?
    C15 C16 C17 N3 . . . . -176.62(8) ?
    C15 C16 C17 C12 . . . . 1.31(12) ?
    N2 C12 C17 N3 . . . . -0.50(9) ?
    C13 C12 C17 N3 . . . . 176.71(7) ?
    N2 C12 C17 C16 . . . . -178.82(7) ?
    C13 C12 C17 C16 . . . . -1.61(12) ?
loop_
    _geom_hbond_atom_site_label_D
    _geom_hbond_atom_site_label_H
    _geom_hbond_atom_site_label_A
    _geom_hbond_site_symmetry_A
    _geom_hbond_distance_DH
    _geom_hbond_distance_HA
    _geom_hbond_distance_DA
    _geom_hbond_angle_DHA
    O2 H2WB N1 . 0.866(5) 2.033(5) 2.8892(10) 169.7(5)
    N2 H2A O2 . 0.86 1.95 2.7880(9) 163.0
    O2 H2WA N3 3_655 0.860(5) 2.048(5) 2.9046(9) 174.3(6)
data_global
_journal_date_recd_electronic     2013-10-31
_journal_date_accepted     2013-11-15
_journal_name_full     'Acta Crystallographica, Section E'
_journal_year     2013
_journal_volume     69
_journal_issue     12
_journal_page_first     o1838
_journal_page_last     o1838
_journal_paper_category     QO
_journal_paper_doi     10.1107/S1600536813031322
_journal_coeditor_code     BX2452
_publ_contact_author_name     'Yonghong Wen'
_publ_contact_author_address
;
College of Chemistry and Molecular Engineering
Qingdao University of Science and Technology
Qingdao 266042
People's Republic of China
;
_publ_contact_author_email     yonghwen@163.com
_publ_contact_author_fax     ?
_publ_contact_author_phone     '086 532 84022681'
_publ_section_title
;
2-[(Quinolin-8-yloxy)methyl]-1<i>H</i>-benzimidazole monohydrate
;
_publ_section_title_footnote     .
loop_
    _publ_author_name
    _publ_author_address
    'Tang, Lin'
;
College of Chemistry and Molecular Engineering
Qingdao University of Science and Technology
Qingdao 266042
People's Republic of China
;
    'Zhang, Yue'
;
College of Chemistry and Molecular Engineering
Qingdao University of Science and Technology
Qingdao 266042
People's Republic of China
;
    'Wen, Yonghong'
;
College of Chemistry and Molecular Engineering
Qingdao University of Science and Technology
Qingdao 266042
People's Republic of China
;
_publ_section_synopsis     .
