# Supplementary material for: 2-[(Quinolin-8-yl­oxy)meth­yl]-1H-benzimid­a­zole monohydrate
Source: Acta Crystallogr Sect E Struct Rep Online. 2013 Nov 30;69(Pt 12):o1838. doi: 10.1107/S1600536813031322 (PMC3885082; doi:10.1107/S1600536813031322)
Supplement: Supplementary file 2 [file e-69-o1838-Isup2.hkl]

# 
# h,k,l, Fc-squared, Fo-squared, sigma(Fo-squared) and status flag 
# 
data_I
_shelx_title ' L1 in P2(1)2(1)2(1)' 
_shelx_refln_list_code          4 
_shelx_F_calc_maximum      132.64 
_exptl_crystal_F_000       616.00 
_reflns_d_resolution_high  0.7605 
 
loop_ 
 _symmetry_equiv_pos_as_xyz 
 'x, y, z' 
 '-x+1/2, -y, z+1/2' 
 '-x, y+1/2, -z+1/2' 
 'x+1/2, -y+1/2, -z' 
 
_cell_length_a     6.1679 
_cell_length_b    11.0940 
_cell_length_c    20.5020 
_cell_angle_alpha  90.000 
_cell_angle_beta   90.000 
_cell_angle_gamma  90.000 
 
_shelx_F_squared_multiplier     1.000 
 
loop_ 
 _refln_index_h 
 _refln_index_k 
 _refln_index_l 
 _refln_F_squared_calc 
 _refln_F_squared_meas 
 _refln_F_squared_sigma 
 _refln_observed_status 
   2   0   0      358.85      335.57      7.20 o 
   4   0   0       60.30      101.42     19.20 o 
   6   0   0     1438.39     1436.64     60.86 o 
   8   0   0       47.82       45.18     23.20 o 
   1   1   0        5.63        3.49      0.92 o 
   2   1   0       26.05       23.05      3.64 o 
   3   1   0       60.03       56.95      3.69 o 
   4   1   0      351.80      401.45     19.99 o 
   5   1   0       15.40       16.46      5.51 o 
   6   1   0      234.01      243.13     10.31 o 
   7   1   0       15.66       11.41      4.92 o 
   8   1   0       46.16       24.61     14.71 o 
   0   2   0      142.32      124.57      5.72 o 
   1   2   0      203.44      215.73      2.88 o 
   2   2   0      262.94      272.37      5.34 o 
   3   2   0      542.07      510.98     10.68 o 
   4   2   0      126.82      165.17     11.18 o 
   5   2   0        0.88        4.27      3.43 o 
   6   2   0      155.83      155.27      8.20 o 
   7   2   0      173.33      164.28     17.48 o 
   8   2   0       57.89       61.84     13.09 o 
   1   3   0        1.29        0.53      0.30 o 
   2   3   0       49.75       55.63      7.13 o 
   3   3   0      499.79      508.72     15.07 o 
   4   3   0      163.20      185.84      8.10 o 
   5   3   0      143.65      130.75      9.40 o 
   6   3   0       16.09        7.78      4.89 o 
   7   3   0      451.49      528.08     18.22 o 
   0   4   0      223.57      224.37     16.90 o 
   1   4   0      101.13      112.06      2.91 o 
   2   4   0      362.12      354.17      6.19 o 
   3   4   0      134.37      152.55     11.42 o 
   4   4   0       95.07      112.93     17.01 o 
   5   4   0       46.98       58.19     13.28 o 
   6   4   0      177.76      162.36      8.19 o 
   7   4   0        5.32        9.37      3.52 o 
   1   5   0        2.81        2.23      1.29 o 
   2   5   0        1.42        2.12      1.91 o 
   3   5   0       93.00       97.04      5.02 o 
   4   5   0        9.31       21.16      5.64 o 
   5   5   0      129.07      149.78     13.45 o 
   6   5   0       10.52        6.89      4.03 o 
   7   5   0       68.89       76.72      9.11 o 
   0   6   0       29.43       30.05      3.38 o 
   1   6   0      754.23      799.48     11.78 o 
   2   6   0       56.30       52.30     10.51 o 
   3   6   0      142.15      147.55      6.97 o 
   4   6   0      373.89      372.09     14.06 o 
   5   6   0       74.08       63.31     14.42 o 
   6   6   0       15.56       21.03      5.97 o 
   7   6   0       70.37       66.43     14.26 o 
   1   7   0      447.52      457.64      7.10 o 
   2   7   0       15.72       14.72      5.29 o 
   3   7   0       12.10        8.08      2.95 o 
   4   7   0      118.66      117.84     10.90 o 
   5   7   0      499.02      494.88     11.50 o 
   6   7   0      144.90      138.01     27.35 o 
   7   7   0        9.33        7.86      3.62 o 
   0   8   0      168.77      144.33      6.33 o 
   1   8   0       63.74       70.51      3.37 o 
   2   8   0        2.58        6.02      3.31 o 
   3   8   0      135.55      144.71      9.61 o 
   4   8   0       60.60       60.68      7.30 o 
   5   8   0      126.89      131.14      8.29 o 
   6   8   0       13.16       12.07     10.55 o 
   1   9   0      457.10      469.09      8.90 o 
   2   9   0      200.00      191.71     11.50 o 
   3   9   0       71.94       58.55     12.67 o 
   4   9   0       27.44       27.63      8.52 o 
   5   9   0      178.88      179.07     10.21 o 
   6   9   0      321.05      356.32     12.56 o 
   0  10   0       59.23       65.76     13.44 o 
   1  10   0      408.87      418.55     15.23 o 
   2  10   0       14.31        9.76      4.44 o 
   3  10   0      302.24      297.72     22.84 o 
   4  10   0       14.15       12.07      5.65 o 
   5  10   0      162.44      174.87     12.72 o 
   1  11   0      285.55      289.39      6.33 o 
   2  11   0      175.65      164.82     12.31 o 
   3  11   0       62.71       61.25      8.96 o 
   4  11   0      103.02      103.58      7.54 o 
   5  11   0      134.89      139.78     11.83 o 
   0  12   0      279.64      251.64     16.13 o 
   1  12   0       61.03       61.42      5.10 o 
   2  12   0       25.13       23.70      5.60 o 
   3  12   0       10.97        5.45      3.82 o 
   4  12   0        2.86        4.43      3.44 o 
   1  13   0       43.23       24.87     11.01 o 
   2  13   0       30.30       29.75     11.03 o 
   3  13   0        3.54       10.37      4.43 o 
   0  14   0       17.60        6.02      6.51 o 
   1  14   0       91.36       85.65      8.04 o 
   2  14   0      197.87      211.22      9.83 o 
   1   0   1      597.77      582.31      5.18 o 
   2   0   1      118.77       87.14      6.39 o 
   3   0   1      190.24      195.15      7.43 o 
   4   0   1      538.72      616.14     10.55 o 
   5   0   1      276.16      269.72     16.64 o 
   6   0   1        1.11        2.45      4.80 o 
   7   0   1       98.33      100.46     19.59 o 
   8   0   1        5.48        3.41      6.31 o 
   0   1   1     1902.34     1671.37     11.13 o 
   1   1   1     1555.64     1445.94     13.37 o 
   2   1   1     2842.79     2593.53     58.38 o 
   3   1   1      314.98      314.28      5.40 o 
   4   1   1      260.38      304.28      8.09 o 
   5   1   1       79.47       89.24      4.84 o 
   6   1   1        1.84        6.03      2.85 o 
   7   1   1       81.96       72.67     13.35 o 
   8   1   1       51.38       64.37      8.25 o 
   0   2   1    15445.67    13989.49    148.79 o 
   1   2   1     1381.73     1290.00      8.42 o 
   2   2   1     1342.46     1317.70     17.44 o 
   3   2   1      907.61      966.93     11.35 o 
   4   2   1      348.11      362.39      7.09 o 
   5   2   1      503.04      528.15     13.43 o 
   6   2   1      206.17      213.39      9.87 o 
   7   2   1      125.14      134.54      9.23 o 
   8   2   1       67.20       58.11     14.32 o 
   0   3   1     3022.08     2900.41     35.33 o 
   1   3   1      742.04      702.04      6.94 o 
   2   3   1      137.45      138.94      2.74 o 
   3   3   1       64.35       73.17      2.71 o 
   4   3   1      770.64      810.52     10.82 o 
   5   3   1     1234.28     1339.41     38.23 o 
   6   3   1       61.70       57.75      5.65 o 
   7   3   1       73.27       72.03     10.95 o 
   0   4   1      735.84      712.98      7.29 o 
   1   4   1     1570.14     1511.25      9.69 o 
   2   4   1      453.85      484.01      5.70 o 
   3   4   1      529.44      570.88      6.68 o 
   4   4   1      218.25      188.35      6.69 o 
   5   4   1      914.43      914.53     15.43 o 
   6   4   1       30.99       29.07      5.94 o 
   7   4   1       70.52       61.68     12.81 o 
   0   5   1      223.79      218.75      3.41 o 
   1   5   1     1548.85     1573.88     15.58 o 
   2   5   1      567.08      593.30      7.87 o 
   3   5   1        5.47        5.94      1.32 o 
   4   5   1      195.32      197.42      9.16 o 
   5   5   1      109.20       97.16      7.20 o 
   6   5   1       40.54       38.16      5.87 o 
   7   5   1        2.87        4.31      2.29 o 
   0   6   1      154.31      146.60      3.62 o 
   1   6   1      385.62      395.46      4.64 o 
   2   6   1      491.98      521.36      5.59 o 
   3   6   1      170.95      164.85      7.96 o 
   4   6   1      168.03      159.85      6.46 o 
   5   6   1       10.34       10.18      4.10 o 
   6   6   1       22.74       20.11      4.26 o 
   7   6   1       95.30       98.72      7.35 o 
   0   7   1       84.45       70.47      2.61 o 
   1   7   1      370.36      375.47      5.10 o 
   2   7   1      164.06      182.37      4.61 o 
   3   7   1       77.08       88.22      5.80 o 
   4   7   1      169.77      161.48      5.26 o 
   5   7   1       16.11       14.92      5.27 o 
   6   7   1      207.05      202.68      9.25 o 
   7   7   1      171.57      186.24      6.48 o 
   0   8   1       21.20       18.08      2.92 o 
   1   8   1        1.13        1.39      0.56 o 
   2   8   1       82.29       78.66      6.93 o 
   3   8   1        9.53       14.56      4.37 o 
   4   8   1      213.41      226.85     11.21 o 
   5   8   1       74.32       84.65      6.81 o 
   6   8   1      353.00      381.45     11.35 o 
   0   9   1       42.14       35.74      3.44 o 
   1   9   1       45.70       49.92      6.22 o 
   2   9   1      165.97      166.71      6.44 o 
   3   9   1        9.64        6.61      3.04 o 
   4   9   1       91.38       81.47      6.84 o 
   5   9   1        9.82       11.84      4.99 o 
   6   9   1       55.34       46.83     15.02 o 
   0  10   1      578.41      629.90     11.40 o 
   1  10   1      132.49      142.22      4.67 o 
   2  10   1      307.23      324.24     11.27 o 
   3  10   1       64.61       48.89      8.73 o 
   4  10   1      114.09      107.87      9.21 o 
   5  10   1        1.38        3.63      2.50 o 
   0  11   1      623.55      659.86     30.80 o 
   1  11   1      258.14      261.87      6.06 o 
   2  11   1      154.57      165.13      8.97 o 
   3  11   1       17.59       10.73      2.81 o 
   4  11   1       84.22       94.45     11.85 o 
   5  11   1       38.31       38.38      7.52 o 
   0  12   1      332.21      341.92      7.64 o 
   1  12   1      393.73      428.68      7.51 o 
   2  12   1       36.44       28.62      5.40 o 
   3  12   1       28.36       27.34      7.31 o 
   4  12   1       59.71       68.42      8.39 o 
   0  13   1      153.00      167.44     16.84 o 
   1  13   1       20.40       16.82      4.24 o 
   2  13   1       43.47       43.74      9.41 o 
   3  13   1       20.17       29.03      5.78 o 
   0  14   1        9.83        6.28      4.28 o 
   1  14   1        5.91        3.79      2.00 o 
   2  14   1       45.15       62.43     14.02 o 
   0   0   2     1353.96     1238.83     10.22 o 
   1   0   2      133.83      133.73      3.50 o 
   2   0   2      323.69      342.64      6.76 o 
   3   0   2       55.00       82.27      3.82 o 
   4   0   2      104.74      125.84      9.48 o 
   5   0   2       26.59       24.43      6.58 o 
   6   0   2      858.30      868.00     24.99 o 
   7   0   2       38.84       29.31      8.80 o 
   8   0   2        3.67        8.68      5.60 o 
   0   1   2     2935.59     2742.61     18.67 o 
   1   1   2      465.61      456.47      3.37 o 
   2   1   2      230.07      218.52      2.90 o 
   3   1   2     1328.44     1337.88     15.94 o 
   4   1   2       15.00       17.28      3.50 o 
   5   1   2      188.73      189.36      7.30 o 
   6   1   2       83.73      100.91      5.87 o 
   7   1   2       27.84       24.94      4.17 o 
   8   1   2       24.34       22.51      6.50 o 
   0   2   2      940.03      865.31     10.28 o 
   1   2   2       83.88       77.43      1.94 o 
   2   2   2      247.66      247.83      5.42 o 
   3   2   2      466.04      500.54     10.07 o 
   4   2   2      269.83      275.11      9.87 o 
   5   2   2      387.06      394.80     12.44 o 
   6   2   2       23.45       25.19      4.92 o 
   7   2   2       35.38       28.33      4.87 o 
   8   2   2        8.02       10.44      4.48 o 
   0   3   2      464.43      448.87      4.36 o 
   1   3   2      337.23      326.00      3.49 o 
   2   3   2      198.87      180.80      3.04 o 
   3   3   2      891.79      984.70     11.19 o 
   4   3   2      285.49      272.01      5.34 o 
   5   3   2      231.51      231.14      7.07 o 
   6   3   2      158.02      165.59      7.54 o 
   7   3   2       26.83       21.28      4.66 o 
   0   4   2      556.69      516.43      5.31 o 
   1   4   2      143.54      138.94      3.61 o 
   2   4   2      909.29     1033.75     10.54 o 
   3   4   2      267.10      272.32      6.57 o 
   4   4   2      359.84      358.21     11.00 o 
   5   4   2      293.29      283.93      8.17 o 
   6   4   2       33.23       24.74      4.44 o 
   7   4   2       15.87       11.14      4.81 o 
   0   5   2     1215.58     1173.16     16.06 o 
   1   5   2      197.24      199.05      3.04 o 
   2   5   2      452.19      499.51     11.91 o 
   3   5   2      162.51      166.14      5.78 o 
   4   5   2      781.07      829.69     10.80 o 
   5   5   2      378.63      350.21     10.78 o 
   6   5   2       21.82       25.18      6.19 o 
   7   5   2       22.75       22.91      5.40 o 
   0   6   2      220.06      255.16      4.10 o 
   1   6   2      985.18     1047.84     10.05 o 
   2   6   2     1187.85     1305.75     11.58 o 
   3   6   2       44.80       49.68      4.16 o 
   4   6   2       83.22       80.18      5.81 o 
   5   6   2      152.70      151.68      6.43 o 
   6   6   2      347.31      369.67      9.70 o 
   7   6   2      102.00      107.50      9.55 o 
   0   7   2      109.25       97.45      3.72 o 
   1   7   2      856.99      862.53     11.20 o 
   2   7   2      191.79      191.35      3.46 o 
   3   7   2      158.23      151.10     10.89 o 
   4   7   2      139.56      130.84      5.28 o 
   5   7   2      163.67      170.63      6.68 o 
   6   7   2       83.31       81.97      6.56 o 
   7   7   2       21.86       11.30      5.90 o 
   0   8   2       78.49       84.58      3.22 o 
   1   8   2       52.76       45.08      2.58 o 
   2   8   2      172.54      173.21      7.05 o 
   3   8   2      851.09      861.75     18.73 o 
   4   8   2       78.45       60.76      5.19 o 
   5   8   2      153.69      145.79      6.99 o 
   6   8   2       80.52       76.36     13.32 o 
   0   9   2       91.87       91.07      3.37 o 
   1   9   2      495.26      522.35     14.91 o 
   2   9   2       38.31       33.49      6.10 o 
   3   9   2       61.23       60.67      6.87 o 
   4   9   2       49.74       52.75      7.51 o 
   5   9   2        3.66        4.79      2.65 o 
   6   9   2       22.51       17.27      6.44 o 
   0  10   2      214.99      225.31     12.58 o 
   1  10   2      117.38      109.18      4.26 o 
   2  10   2      374.36      380.71     10.47 o 
   3  10   2        2.01        5.01      1.39 o 
   4  10   2        9.90        7.60      2.20 o 
   5  10   2       37.40       41.41     10.05 o 
   0  11   2      140.32      148.12     15.66 o 
   1  11   2      381.92      402.40     11.42 o 
   2  11   2       13.75       12.56      2.40 o 
   3  11   2       26.83       16.23      4.62 o 
   4  11   2       17.86        9.61      3.86 o 
   5  11   2       55.51       63.92      7.65 o 
   0  12   2       10.48       12.85      4.62 o 
   1  12   2      142.39      155.45      6.62 o 
   2  12   2       93.12      100.35      7.81 o 
   3  12   2      114.69      113.80     10.24 o 
   4  12   2        5.76        7.44      4.10 o 
   0  13   2       64.31       70.93      6.13 o 
   1  13   2        5.49        5.55      1.69 o 
   2  13   2       75.05       74.23      3.87 o 
   3  13   2       10.71       11.15      2.60 o 
   0  14   2      125.36      119.93      7.65 o 
   1  14   2       31.88       40.30      6.75 o 
   2  14   2       70.96       66.09      3.99 o 
   1   0   3      815.04      756.58     10.01 o 
   2   0   3      366.96      342.15     12.85 o 
   3   0   3      134.41      113.16      5.39 o 
   4   0   3      852.47      794.98     14.29 o 
   5   0   3      222.83      254.85     12.03 o 
   6   0   3       55.75       70.72     18.87 o 
   7   0   3       71.43       59.76     21.10 o 
   8   0   3        1.91        5.55      4.21 o 
   0   1   3       73.07       49.53      0.96 o 
   1   1   3    10191.19     9454.65     56.00 o 
   2   1   3      617.37      606.35      4.59 o 
   3   1   3     2652.57     2917.35     22.11 o 
   4   1   3      120.05      118.99      4.59 o 
   5   1   3      305.95      302.62      8.45 o 
   6   1   3       61.90       48.02      8.31 o 
   7   1   3       23.53       18.36      3.69 o 
   8   1   3        4.38        3.68      2.89 o 
   0   2   3      394.26      363.59      4.88 o 
   1   2   3     5124.94     4973.28     38.65 o 
   2   2   3      230.87      233.28      5.36 o 
   3   2   3      124.47      112.30      2.76 o 
   4   2   3       91.92      104.50      5.12 o 
   5   2   3       23.93       29.28      5.45 o 
   6   2   3      152.44      156.59      6.77 o 
   7   2   3       49.28       41.20      8.28 o 
   0   3   3       26.19       22.66      1.22 o 
   1   3   3     2469.26     2321.51     17.02 o 
   2   3   3      533.87      540.79      7.01 o 
   3   3   3      462.75      472.54      5.34 o 
   4   3   3       58.07       55.71      3.46 o 
   5   3   3      169.00      180.70      5.98 o 
   6   3   3      116.35      130.22      5.95 o 
   7   3   3      160.61      189.97      6.86 o 
   0   4   3      222.41      217.03      3.84 o 
   1   4   3     1969.75     1926.70     11.70 o 
   2   4   3     1066.07     1205.40     11.90 o 
   3   4   3      118.52      126.28      3.15 o 
   4   4   3      260.28      252.53     10.04 o 
   5   4   3       89.03       94.49      5.66 o 
   6   4   3        4.60        1.61      2.46 o 
   7   4   3       45.05       39.02      7.54 o 
   0   5   3      154.47      147.63      3.17 o 
   1   5   3      742.74      796.20      8.06 o 
   2   5   3       41.33       38.45      3.65 o 
   3   5   3      157.39      144.50      2.90 o 
   4   5   3      671.37      634.50      9.03 o 
   5   5   3      178.80      168.40      8.67 o 
   6   5   3      130.52      128.73      7.16 o 
   7   5   3        4.77        4.64      2.15 o 
   0   6   3      710.31      716.16      9.88 o 
   1   6   3      247.23      269.07      3.44 o 
   2   6   3      847.96      831.73      7.60 o 
   3   6   3      164.72      158.78      3.39 o 
   4   6   3      414.50      405.36      9.44 o 
   5   6   3      471.02      465.90     18.70 o 
   6   6   3       48.23       44.68      6.76 o 
   7   6   3       27.93       24.19      7.42 o 
   0   7   3       26.19       29.43      2.34 o 
   1   7   3        2.29        3.02      1.19 o 
   2   7   3       20.03       18.69      2.54 o 
   3   7   3       85.23       80.55      8.80 o 
   4   7   3      101.05       97.66      6.82 o 
   5   7   3      194.56      197.99      8.92 o 
   6   7   3      201.60      217.92      7.04 o 
   7   7   3      128.57      154.78     11.95 o 
   0   8   3      109.86       99.63      4.08 o 
   1   8   3      268.65      291.63      7.61 o 
   2   8   3      167.48      172.58      5.13 o 
   3   8   3       82.90      106.88      6.63 o 
   4   8   3       52.62       48.95      8.30 o 
   5   8   3        8.25       11.90      4.20 o 
   6   8   3       19.76       13.11      4.39 o 
   0   9   3      267.92      259.54      6.66 o 
   1   9   3       92.50       95.02      4.06 o 
   2   9   3      128.93      125.93      5.02 o 
   3   9   3      137.90      129.73      6.96 o 
   4   9   3      123.32      141.18      9.90 o 
   5   9   3        5.44        5.09      3.07 o 
   6   9   3       89.08       90.86      9.51 o 
   0  10   3      146.23      137.06      8.51 o 
   1  10   3      378.38      379.49      5.98 o 
   2  10   3       67.45       71.84      7.09 o 
   3  10   3      124.41      121.34     16.19 o 
   4  10   3       53.02       69.13      9.31 o 
   5  10   3        5.43        4.33      2.86 o 
   0  11   3       21.32       19.24      4.32 o 
   1  11   3      358.24      379.52      5.83 o 
   2  11   3       66.44       64.11      8.89 o 
   3  11   3       29.30       18.78      4.28 o 
   4  11   3       19.71       12.51      3.44 o 
   5  11   3       78.36       83.89      7.31 o 
   0  12   3      185.89      178.67      7.92 o 
   1  12   3       70.96       77.93      4.63 o 
   2  12   3      240.69      259.29      5.44 o 
   3  12   3      101.75      106.41      5.89 o 
   4  12   3       72.76       81.72      6.01 o 
   0  13   3       29.15       24.59      6.88 o 
   1  13   3       66.29       69.70      5.09 o 
   2  13   3      114.57      133.15      7.86 o 
   3  13   3       58.61       63.44      7.92 o 
   0  14   3        5.09        2.28      2.28 o 
   1  14   3        2.98        4.85      2.57 o 
   2  14   3       67.31       68.60      7.02 o 
   0   0   4     3847.86     3706.23     35.61 o 
   1   0   4       10.70        8.75      1.97 o 
   2   0   4     1374.21     1322.85     19.88 o 
   3   0   4      924.77     1058.76     26.55 o 
   4   0   4      910.00      984.63     16.95 o 
   5   0   4        6.38        6.91      4.06 o 
   6   0   4      121.06      115.66     10.12 o 
   7   0   4       28.62       21.82      9.80 o 
   8   0   4        7.13        7.11      4.12 o 
   0   1   4     1909.60     1883.40     41.29 o 
   1   1   4     8419.50     7926.97     63.18 o 
   2   1   4      217.26      237.52      3.16 o 
   3   1   4      344.55      332.09      6.26 o 
   4   1   4      119.68      123.72      3.89 o 
   5   1   4      242.58      234.98      7.81 o 
   6   1   4      662.72      686.58     11.61 o 
   7   1   4        8.25        7.84      3.73 o 
   8   1   4        9.26        7.81      3.44 o 
   0   2   4     6497.32     6259.06     56.87 o 
   1   2   4    17594.00    16553.96    245.73 o 
   2   2   4      211.87      221.26      4.89 o 
   3   2   4      705.64      784.03      9.02 o 
   4   2   4      201.69      184.89      6.12 o 
   5   2   4      465.16      504.16     11.05 o 
   6   2   4      155.86      153.79     10.61 o 
   7   2   4      173.40      200.86      9.95 o 
   0   3   4        3.99        3.55      2.99 o 
   1   3   4     2536.80     2449.68     14.93 o 
   2   3   4     1118.65     1156.39     10.23 o 
   3   3   4      120.58      127.40      2.97 o 
   4   3   4      162.27      164.28      6.09 o 
   5   3   4       13.71        9.49      1.93 o 
   6   3   4      103.10      109.06      6.99 o 
   7   3   4       13.15       10.27      3.03 o 
   0   4   4     2482.10     2406.82     15.37 o 
   1   4   4      126.87      136.90      3.03 o 
   2   4   4      778.12      807.61      7.86 o 
   3   4   4      383.07      381.03      7.53 o 
   4   4   4      601.53      628.62     12.69 o 
   5   4   4       26.08       24.90      3.81 o 
   6   4   4      112.46      109.61      6.26 o 
   7   4   4       77.26       82.41      6.22 o 
   0   5   4      141.94      141.71      2.71 o 
   1   5   4        9.87       11.82      1.19 o 
   2   5   4       15.35       20.36      2.62 o 
   3   5   4       40.01       37.53      2.33 o 
   4   5   4        7.28        6.04      1.72 o 
   5   5   4      174.08      168.42      5.20 o 
   6   5   4      147.15      172.34     14.89 o 
   7   5   4       38.35       35.60      9.22 o 
   0   6   4       21.17       26.52      2.05 o 
   1   6   4      106.70      103.40      2.06 o 
   2   6   4       45.00       54.37      4.58 o 
   3   6   4      113.10      117.13      4.47 o 
   4   6   4      771.98      740.67     15.83 o 
   5   6   4      173.75      172.08      8.47 o 
   6   6   4       15.30       10.57      3.24 o 
   7   6   4       18.97       20.69      6.21 o 
   0   7   4       57.18       61.33      3.27 o 
   1   7   4       40.59       40.55      1.79 o 
   2   7   4      182.28      178.75      5.23 o 
   3   7   4      399.64      389.23      6.90 o 
   4   7   4      106.12      110.00      8.95 o 
   5   7   4      123.15      126.52      7.67 o 
   6   7   4      100.76      105.59      8.50 o 
   7   7   4       59.71       78.40     13.89 o 
   0   8   4      601.23      631.64      9.34 o 
   1   8   4        4.28        4.88      1.84 o 
   2   8   4      248.49      256.14      5.13 o 
   3   8   4      177.96      164.37      6.56 o 
   4   8   4      187.60      191.97      6.39 o 
   5   8   4       56.32       56.85      7.74 o 
   6   8   4       51.21       58.04      8.52 o 
   0   9   4      175.57      170.57      6.92 o 
   1   9   4      186.21      190.12      4.42 o 
   2   9   4       18.42       23.44      4.39 o 
   3   9   4      230.46      221.45      9.48 o 
   4   9   4      153.96      162.80      6.71 o 
   5   9   4        8.65        8.57      2.57 o 
   6   9   4       18.69       11.32      3.99 o 
   0  10   4      320.38      330.38     10.34 o 
   1  10   4       57.93       55.78      3.77 o 
   2  10   4      128.39      123.26      7.65 o 
   3  10   4       10.91       10.61      2.73 o 
   4  10   4       52.53       41.95      7.28 o 
   5  10   4       12.50       13.97      3.81 o 
   0  11   4      104.68      111.50     12.04 o 
   1  11   4      142.35      145.40      5.23 o 
   2  11   4       96.02       92.12      5.46 o 
   3  11   4       12.84       12.09      3.44 o 
   4  11   4       30.36       24.92      5.15 o 
   5  11   4       50.04       35.85      8.62 o 
   0  12   4      141.77      145.61      7.89 o 
   1  12   4      294.24      306.89      7.94 o 
   2  12   4      102.59       98.51      4.57 o 
   3  12   4       13.23        7.69      2.53 o 
   4  12   4       34.01       37.28      8.64 o 
   0  13   4        4.89        6.38      3.12 o 
   1  13   4      205.82      214.02      9.14 o 
   2  13   4       48.07       47.22      6.35 o 
   3  13   4       94.75      111.38     14.76 o 
   0  14   4       21.72       18.08      6.14 o 
   1  14   4       34.63       21.06      4.64 o 
   1   0   5      169.23      163.62      2.66 o 
   2   0   5      419.23      445.56      5.99 o 
   3   0   5      422.05      470.33     18.67 o 
   4   0   5       26.28       22.63      6.24 o 
   5   0   5      346.56      334.16     11.77 o 
   6   0   5      194.25      179.09     10.22 o 
   7   0   5        4.78        4.86      5.25 o 
   0   1   5     1718.02     1773.88     21.96 o 
   1   1   5     8445.97     8234.37     37.46 o 
   2   1   5      251.19      235.32      2.92 o 
   3   1   5      297.66      272.74      4.62 o 
   4   1   5        1.61        6.67      1.84 o 
   5   1   5       86.12       91.78      5.06 o 
   6   1   5      347.66      355.48      6.46 o 
   7   1   5       55.88       44.86      9.22 o 
   0   2   5      795.87      776.47      7.52 o 
   1   2   5     6550.02     6424.18     46.07 o 
   2   2   5      798.77      789.23      6.75 o 
   3   2   5      477.80      520.07      6.24 o 
   4   2   5       38.87       38.62      5.30 o 
   5   2   5      161.85      165.02      9.25 o 
   6   2   5      572.07      584.83     12.62 o 
   7   2   5      122.38      127.88     10.59 o 
   0   3   5      581.19      568.73      4.79 o 
   1   3   5     1742.37     1736.64     11.14 o 
   2   3   5       45.32       54.66      1.73 o 
   3   3   5       55.52       64.82      2.77 o 
   4   3   5       69.10       74.61      3.73 o 
   5   3   5       79.69       66.49      4.33 o 
   6   3   5      120.94      130.12      8.95 o 
   7   3   5      115.97      135.50     15.44 o 
   0   4   5        2.80        5.62      1.03 o 
   1   4   5      430.00      418.08      3.71 o 
   2   4   5      517.04      518.81      5.18 o 
   3   4   5       26.68       31.17      2.49 o 
   4   4   5      542.98      512.40      7.79 o 
   5   4   5      511.48      499.93     10.00 o 
   6   4   5       41.30       34.85      4.74 o 
   7   4   5      116.88      114.00      9.67 o 
   0   5   5      132.07      124.18      4.09 o 
   1   5   5      899.31      963.28      9.52 o 
   2   5   5     1252.98     1298.07      8.77 o 
   3   5   5        4.76        4.49      0.90 o 
   4   5   5      575.82      580.86     11.76 o 
   5   5   5      492.50      515.87     15.33 o 
   6   5   5       64.81       68.03      6.12 o 
   7   5   5        2.26        4.59      2.40 o 
   0   6   5       76.95       93.00      2.36 o 
   1   6   5      101.75      104.82      1.95 o 
   2   6   5      431.50      441.20      5.50 o 
   3   6   5      196.18      190.42      3.92 o 
   4   6   5       58.35       59.71      3.61 o 
   5   6   5       43.37       44.07      9.24 o 
   6   6   5        9.25        8.59      3.04 o 
   7   6   5       55.18       46.77      8.83 o 
   0   7   5      128.68      146.21      4.46 o 
   1   7   5       31.02       36.14      2.11 o 
   2   7   5        5.36        4.87      1.77 o 
   3   7   5       92.50       90.92     10.26 o 
   4   7   5      239.34      240.88      6.66 o 
   5   7   5       13.22       15.31      4.87 o 
   6   7   5       20.89       17.28      4.64 o 
   0   8   5      609.99      611.15     11.48 o 
   1   8   5       47.81       47.54      2.42 o 
   2   8   5      153.21      126.15      3.85 o 
   3   8   5      117.42      108.35      8.07 o 
   4   8   5       23.63       19.43      4.21 o 
   5   8   5       86.95       74.79      4.67 o 
   6   8   5       56.82       47.63      7.18 o 
   0   9   5      406.05      388.35      9.29 o 
   1   9   5      699.06      705.48     11.60 o 
   2   9   5      112.05       97.73      6.00 o 
   3   9   5        5.97        3.52      2.92 o 
   4   9   5      221.89      233.46     11.49 o 
   5   9   5       28.44       28.29      6.70 o 
   6   9   5      103.50      113.73     10.57 o 
   0  10   5      606.19      628.39     12.92 o 
   1  10   5       50.20       54.31      3.77 o 
   2  10   5      229.37      202.29      7.12 o 
   3  10   5      190.92      172.47      6.57 o 
   4  10   5      120.64      121.46     10.22 o 
   5  10   5      142.50      160.69      7.12 o 
   0  11   5       39.66       31.45      3.85 o 
   1  11   5       62.21       64.99      3.05 o 
   2  11   5       37.59       33.82      4.30 o 
   3  11   5       13.76       11.38      3.33 o 
   4  11   5      173.46      177.39      8.59 o 
   5  11   5      111.54      155.04     15.07 o 
   0  12   5      119.98      115.76      6.73 o 
   1  12   5      132.25      142.91      7.23 o 
   2  12   5       48.31       46.91      3.12 o 
   3  12   5        3.68        6.07      2.09 o 
   4  12   5       33.41       17.11      4.86 o 
   0  13   5      103.04       87.79      6.95 o 
   1  13   5       83.62       80.33      5.78 o 
   2  13   5        4.63        5.48      2.19 o 
   3  13   5       46.32       44.41      5.99 o 
   0  14   5       22.37       16.20      5.90 o 
   1  14   5       74.73       76.12      4.43 o 
   0   0   6       33.02       23.42      1.28 o 
   1   0   6        0.64        2.03      0.88 o 
   2   0   6      347.82      328.13      4.57 o 
   3   0   6      633.12      638.91     10.91 o 
   4   0   6       90.92       78.17      4.40 o 
   5   0   6       59.09       63.41      6.05 o 
   6   0   6        0.45        6.22      3.03 o 
   7   0   6       38.03       37.58      9.42 o 
   0   1   6       18.92       18.95      1.68 o 
   1   1   6     1722.88     1603.37     13.09 o 
   2   1   6      655.18      662.40      9.31 o 
   3   1   6       59.77       56.21      2.66 o 
   4   1   6      133.14      127.89      3.33 o 
   5   1   6      290.62      302.42      8.78 o 
   6   1   6      132.92      127.64      4.71 o 
   7   1   6        3.21        4.93      2.56 o 
   0   2   6       10.06       10.44      0.95 o 
   1   2   6      136.18      130.31      2.39 o 
   2   2   6     1014.38     1015.50     13.16 o 
   3   2   6      252.18      252.47      3.93 o 
   4   2   6       90.98      107.53      4.22 o 
   5   2   6      605.06      627.29      8.97 o 
   6   2   6      713.84      747.05     11.99 o 
   7   2   6       73.48       71.00     11.48 o 
   0   3   6      393.20      399.08      5.83 o 
   1   3   6      474.85      454.78      3.20 o 
   2   3   6      187.71      187.07      2.87 o 
   3   3   6       48.97       64.86      2.30 o 
   4   3   6      160.65      161.38      4.60 o 
   5   3   6       35.05       32.49      5.16 o 
   6   3   6      103.80      112.05      5.78 o 
   7   3   6       33.21       35.23      8.84 o 
   0   4   6     2139.79     2334.27     19.45 o 
   1   4   6     1076.71     1113.06      9.42 o 
   2   4   6       17.72       19.19      2.25 o 
   3   4   6      227.96      217.92      5.13 o 
   4   4   6      116.10      116.71      2.88 o 
   5   4   6       76.95       74.15      6.02 o 
   6   4   6      212.21      211.42      7.27 o 
   7   4   6       11.79       16.92      4.83 o 
   0   5   6       94.32       73.13      2.49 o 
   1   5   6      725.38      731.64      6.91 o 
   2   5   6      684.37      651.24      7.80 o 
   3   5   6      106.95      110.20      3.85 o 
   4   5   6      344.84      317.18      6.40 o 
   5   5   6      143.44      142.00      5.95 o 
   6   5   6      151.76      143.07      5.26 o 
   7   5   6       20.60       17.60      4.78 o 
   0   6   6        4.77        4.96      1.01 o 
   1   6   6      175.09      174.95      3.18 o 
   2   6   6      377.13      401.04      4.97 o 
   3   6   6      398.74      410.09      5.75 o 
   4   6   6      355.34      364.75      7.58 o 
   5   6   6      322.64      295.50      7.34 o 
   6   6   6        5.43        6.87      2.99 o 
   7   6   6       27.25       16.30      5.99 o 
   0   7   6     3146.95     3311.54     38.37 o 
   1   7   6       77.86       85.02      2.86 o 
   2   7   6      245.50      233.82      6.84 o 
   3   7   6      763.49      745.63     13.59 o 
   4   7   6       77.65       56.41      4.94 o 
   5   7   6      153.40      162.98      9.05 o 
   6   7   6      220.08      269.32      8.21 o 
   0   8   6       62.74       60.37      4.80 o 
   1   8   6      191.92      196.59      4.77 o 
   2   8   6      197.94      196.56      4.89 o 
   3   8   6      333.39      358.23      8.61 o 
   4   8   6       34.30       21.55      4.10 o 
   5   8   6       24.45       20.23      3.87 o 
   6   8   6        7.54        7.00      3.80 o 
   0   9   6      607.77      613.91     16.94 o 
   1   9   6      166.77      167.36      3.34 o 
   2   9   6       23.18       18.57      2.93 o 
   3   9   6      207.80      213.84      6.83 o 
   4   9   6       44.09       41.57      8.74 o 
   5   9   6       47.97       51.82      8.29 o 
   6   9   6       18.38        9.54      4.65 o 
   0  10   6      667.26      669.40     13.63 o 
   1  10   6        3.63        2.83      1.07 o 
   2  10   6      178.74      189.44      4.82 o 
   3  10   6       49.63       45.39      4.24 o 
   4  10   6      157.45      155.11      6.98 o 
   5  10   6       20.93       21.19      4.28 o 
   0  11   6       31.32       28.80     12.20 o 
   1  11   6       19.62       19.09      3.15 o 
   2  11   6        2.25        2.08      1.13 o 
   3  11   6        9.55        7.68      2.29 o 
   4  11   6       49.64       38.76      5.43 o 
   5  11   6        4.22        3.25      2.03 o 
   0  12   6        0.14        1.65      1.85 o 
   1  12   6      117.98      127.27      6.89 o 
   2  12   6       21.60       11.72      2.64 o 
   3  12   6       99.50      105.42      5.52 o 
   4  12   6       13.24        8.30      2.67 o 
   0  13   6       23.21       18.91      5.48 o 
   1  13   6       52.80       51.75      4.23 o 
   2  13   6      151.07      173.54      8.70 o 
   3  13   6       10.39       10.75      3.12 o 
   0  14   6       30.55       25.63      4.21 o 
   1  14   6      117.73      133.30      5.82 o 
   1   0   7       71.09       56.63      1.99 o 
   2   0   7      179.22      213.78      7.60 o 
   3   0   7       22.59       15.58      3.44 o 
   4   0   7      374.31      370.73     14.15 o 
   5   0   7        6.99        9.63      2.32 o 
   6   0   7      329.62      327.51     12.24 o 
   7   0   7       51.12       33.65     13.61 o 
   0   1   7      824.99      761.78      7.49 o 
   1   1   7      136.43      130.72      1.84 o 
   2   1   7      992.83     1009.52      8.82 o 
   3   1   7      605.40      671.57      5.71 o 
   4   1   7      551.19      565.09      9.48 o 
   5   1   7       94.90       97.30      6.24 o 
   6   1   7       30.00       29.52      4.62 o 
   7   1   7       22.61       16.21      4.29 o 
   0   2   7     2735.68     2637.80     54.71 o 
   1   2   7       46.36       44.09      1.89 o 
   2   2   7      928.86      922.68      7.71 o 
   3   2   7      278.79      287.50      6.94 o 
   4   2   7      204.27      212.50      4.87 o 
   5   2   7      211.01      203.43      5.92 o 
   6   2   7       50.71       45.72      7.81 o 
   7   2   7       40.37       35.74      7.13 o 
   0   3   7     1075.12     1147.53     14.19 o 
   1   3   7      829.21      817.17      5.08 o 
   2   3   7     1938.08     2076.60     17.22 o 
   3   3   7      291.16      298.84      4.60 o 
   4   3   7      227.67      221.74      4.14 o 
   5   3   7       45.29       55.79      4.45 o 
   6   3   7       13.33       11.71      2.23 o 
   7   3   7        3.62        5.94      2.94 o 
   0   4   7       19.91       18.58      2.90 o 
   1   4   7     1288.36     1352.47     10.84 o 
   2   4   7     1049.95     1062.97      7.71 o 
   3   4   7      276.52      270.90      5.41 o 
   4   4   7      718.39      700.57      7.36 o 
   5   4   7      748.00      732.09     10.99 o 
   6   4   7       34.80       30.91      4.60 o 
   7   4   7       18.62       16.36      4.13 o 
   0   5   7       99.10      123.13      2.75 o 
   1   5   7      331.88      362.06      4.27 o 
   2   5   7     1020.87     1032.39      7.39 o 
   3   5   7      150.56      143.60      3.31 o 
   4   5   7      120.11      116.77      3.77 o 
   5   5   7      254.37      252.04      7.06 o 
   6   5   7       47.71       45.68      6.07 o 
   7   5   7      108.07      111.19      8.35 o 
   0   6   7        0.09        1.46      0.88 o 
   1   6   7       95.95       90.91      1.99 o 
   2   6   7       10.36        7.35      1.44 o 
   3   6   7       62.40       55.49      3.28 o 
   4   6   7       67.95       61.43      4.45 o 
   5   6   7      109.88      113.45      6.78 o 
   6   6   7       27.46       24.93      5.42 o 
   7   6   7        0.64        3.16      2.50 o 
   0   7   7       46.95       55.59      3.32 o 
   1   7   7      121.06      126.15      2.94 o 
   2   7   7       65.96       70.78      3.70 o 
   3   7   7      150.67      136.37      5.07 o 
   4   7   7      244.88      236.21      9.49 o 
   5   7   7       32.33       32.52      7.98 o 
   6   7   7        2.44        6.63      1.88 o 
   0   8   7      775.86      762.54      9.62 o 
   1   8   7      383.46      374.58      5.60 o 
   2   8   7      246.59      239.02      5.68 o 
   3   8   7      372.47      366.85     10.04 o 
   4   8   7      210.68      188.00      6.39 o 
   5   8   7       33.83       26.47      4.43 o 
   6   8   7        1.67        8.68      3.22 o 
   0   9   7      756.35      744.63     15.87 o 
   1   9   7        5.51        4.95      1.04 o 
   2   9   7       31.68       29.15      4.57 o 
   3   9   7        2.22        2.16      1.71 o 
   4   9   7       54.68       58.50      5.24 o 
   5   9   7       33.82       25.52      6.85 o 
   6   9   7       80.96       82.36      8.45 o 
   0  10   7        0.81        2.94      1.54 o 
   1  10   7       22.06       25.04      2.82 o 
   2  10   7      217.72      233.54      6.62 o 
   3  10   7       31.25       22.66      4.60 o 
   4  10   7       30.66       25.18      6.49 o 
   5  10   7       33.49       26.71      7.75 o 
   0  11   7        0.00        2.61      2.69 o 
   1  11   7      105.63      105.17      4.20 o 
   2  11   7       59.50       61.91      7.25 o 
   3  11   7       93.91       82.35      5.43 o 
   4  11   7       23.52       20.67      3.48 o 
   0  12   7      167.86      175.17      6.23 o 
   1  12   7       21.53       16.54      3.02 o 
   2  12   7       80.85       87.96      7.96 o 
   3  12   7       27.48       20.82      4.42 o 
   4  12   7       16.14       11.32      3.94 o 
   0  13   7        1.12        1.63      1.93 o 
   1  13   7       97.70       96.17      8.72 o 
   2  13   7       46.75       44.08      6.50 o 
   3  13   7      102.72       99.81      8.44 o 
   0  14   7       33.66       27.70      9.74 o 
   0   0   8     1026.42     1002.63     28.63 o 
   1   0   8      331.96      316.80      5.89 o 
   2   0   8     1368.15     1324.41     15.48 o 
   3   0   8       25.95       26.41      2.93 o 
   4   0   8      185.59      195.10      6.71 o 
   5   0   8      523.08      485.36      9.36 o 
   6   0   8       45.09       35.17      4.61 o 
   7   0   8      112.13       99.53      6.98 o 
   0   1   8       98.09       82.50      2.64 o 
   1   1   8      467.21      495.95      4.68 o 
   2   1   8      836.34      896.69      7.76 o 
   3   1   8      182.80      170.37      4.15 o 
   4   1   8       32.38       28.79      3.14 o 
   5   1   8       49.61       40.82      4.15 o 
   6   1   8      185.72      185.80      6.13 o 
   7   1   8      169.60      177.03     11.14 o 
   0   2   8       45.19       43.91      5.73 o 
   1   2   8     1625.68     1638.38      9.07 o 
   2   2   8     2453.26     2553.30     25.13 o 
   3   2   8       42.62       44.30      3.23 o 
   4   2   8      131.81      127.05      3.48 o 
   5   2   8      277.29      266.79      6.06 o 
   6   2   8        2.06        3.84      1.20 o 
   7   2   8       15.23       10.87      3.17 o 
   0   3   8       17.18       13.71      1.05 o 
   1   3   8     1910.01     2052.20     19.03 o 
   2   3   8     3590.20     3772.74     23.26 o 
   3   3   8      188.75      200.45      5.29 o 
   4   3   8       79.34       95.22      3.85 o 
   5   3   8       61.77       69.53      4.30 o 
   6   3   8        3.05        5.91      1.55 o 
   7   3   8        2.20        3.32      2.58 o 
   0   4   8     1151.20     1113.45     12.70 o 
   1   4   8      262.79      279.12      4.22 o 
   2   4   8      864.60      864.96      6.14 o 
   3   4   8      326.87      311.92      5.84 o 
   4   4   8      310.50      297.97      6.27 o 
   5   4   8      125.45      109.94      3.76 o 
   6   4   8       52.93       44.22      4.97 o 
   7   4   8       46.08       37.11      5.86 o 
   0   5   8      329.14      318.74      7.24 o 
   1   5   8      426.33      410.43      3.78 o 
   2   5   8      155.24      153.79      3.38 o 
   3   5   8       53.86       45.41      3.83 o 
   4   5   8      252.76      251.34      6.00 o 
   5   5   8      235.99      235.46      7.35 o 
   6   5   8        6.76        9.42      2.35 o 
   7   5   8       22.97       16.60      4.96 o 
   0   6   8        3.84        1.82      1.03 o 
   1   6   8       77.24       75.82      2.08 o 
   2   6   8      309.59      308.28      5.02 o 
   3   6   8     1430.80     1409.30     16.85 o 
   4   6   8       21.95       23.23      2.92 o 
   5   6   8       35.28       31.45      4.89 o 
   6   6   8       52.19       45.46      8.92 o 
   0   7   8        0.11        0.85      1.31 o 
   1   7   8      202.30      216.19      4.82 o 
   2   7   8      291.36      293.71      7.88 o 
   3   7   8       32.20       30.21      3.79 o 
   4   7   8       48.82       43.69      3.41 o 
   5   7   8       28.96       25.28      5.93 o 
   6   7   8       82.66       86.21      8.54 o 
   0   8   8     1084.27     1099.51     21.16 o 
   1   8   8      240.45      235.68      5.13 o 
   2   8   8      213.47      207.73      4.15 o 
   3   8   8      209.76      200.05      5.15 o 
   4   8   8      164.68      176.87      6.56 o 
   5   8   8      132.30      119.29      8.53 o 
   6   8   8        1.15        4.53      2.68 o 
   0   9   8      206.06      197.40      5.40 o 
   1   9   8      167.89      160.85      3.31 o 
   2   9   8       75.84       63.98      5.43 o 
   3   9   8       76.27       70.56      5.67 o 
   4   9   8       71.95       75.63      4.77 o 
   5   9   8       19.43       18.23      4.87 o 
   0  10   8        8.67        7.34      2.32 o 
   1  10   8        7.50        5.26      1.65 o 
   2  10   8       88.49       88.67      3.90 o 
   3  10   8       59.44       57.05      4.54 o 
   4  10   8       31.16       22.11      4.61 o 
   5  10   8        2.97        5.85      2.69 o 
   0  11   8      312.20      306.11     10.34 o 
   1  11   8       19.46       17.67      3.98 o 
   2  11   8       13.56        8.09      2.32 o 
   3  11   8      155.24      153.74      8.09 o 
   4  11   8       79.72       97.97     11.79 o 
   0  12   8        1.25        1.15      1.52 o 
   1  12   8       17.47       10.00      2.90 o 
   2  12   8        4.98        5.63      1.73 o 
   3  12   8       51.82       48.23      6.20 o 
   0  13   8        3.30        8.63      5.45 o 
   1  13   8       21.80       12.17      5.81 o 
   2  13   8        7.14        5.12      3.70 o 
   1   0   9       28.19       30.82      2.56 o 
   2   0   9      199.12      213.18      5.28 o 
   3   0   9        0.03        2.75      1.55 o 
   4   0   9      144.73      140.22      4.55 o 
   5   0   9      103.11       86.05      5.10 o 
   6   0   9       73.72       65.80      9.45 o 
   7   0   9     1108.40     1211.00     20.06 o 
   0   1   9        1.26        1.48      1.13 o 
   1   1   9      168.11      158.04      2.15 o 
   2   1   9      582.30      641.00      7.45 o 
   3   1   9      391.49      412.46      4.49 o 
   4   1   9      483.97      446.24      7.09 o 
   5   1   9       95.39       75.71      3.73 o 
   6   1   9       38.38       33.36      4.28 o 
   7   1   9        6.96        6.91      2.96 o 
   0   2   9      471.68      495.40      8.86 o 
   1   2   9      217.12      221.83      3.14 o 
   2   2   9      799.15      800.27      5.52 o 
   3   2   9      167.93      180.97      4.85 o 
   4   2   9       34.85       30.23      3.11 o 
   5   2   9      171.88      160.77      4.11 o 
   6   2   9       34.07       31.72      4.45 o 
   7   2   9        2.91        4.14      1.94 o 
   0   3   9        0.65        1.45      0.89 o 
   1   3   9      161.26      173.92      2.46 o 
   2   3   9     1498.09     1485.00     14.30 o 
   3   3   9      339.28      322.78      5.63 o 
   4   3   9      579.21      584.27      9.93 o 
   5   3   9        2.39        6.06      1.58 o 
   6   3   9       93.04      100.89      4.69 o 
   7   3   9       45.37       46.70      9.85 o 
   0   4   9        5.27        2.62      0.74 o 
   1   4   9      797.23      845.16     10.04 o 
   2   4   9     2587.16     2670.61     14.98 o 
   3   4   9      322.77      338.63      5.80 o 
   4   4   9      305.19      310.83      5.82 o 
   5   4   9       29.94       18.29      2.66 o 
   6   4   9       25.23       20.45      3.90 o 
   7   4   9       23.43       20.37      4.62 o 
   0   5   9        8.02       11.32      1.61 o 
   1   5   9      404.62      413.08      4.54 o 
   2   5   9      517.34      562.74      7.01 o 
   3   5   9      187.29      177.73      5.12 o 
   4   5   9      466.48      457.68      6.38 o 
   5   5   9       44.51       34.75      3.88 o 
   6   5   9      119.07      131.08      9.41 o 
   7   5   9      112.48      119.79     15.41 o 
   0   6   9       67.00       61.49      3.34 o 
   1   6   9      144.35      129.51      3.67 o 
   2   6   9        4.17        5.37      1.21 o 
   3   6   9     1145.75     1150.21     17.56 o 
   4   6   9      242.67      237.30      6.00 o 
   5   6   9      161.64      166.60      5.98 o 
   6   6   9       32.62       27.58      5.31 o 
   0   7   9      449.43      485.79      8.94 o 
   1   7   9       99.66      100.11      3.25 o 
   2   7   9      125.49      122.53      4.93 o 
   3   7   9      206.64      209.22      4.89 o 
   4   7   9       48.79       40.81      4.79 o 
   5   7   9       36.30       34.64      6.65 o 
   6   7   9       25.12       23.13      5.57 o 
   0   8   9      134.91      139.02      4.74 o 
   1   8   9      154.82      133.17      4.02 o 
   2   8   9        0.47        1.22      1.19 o 
   3   8   9      478.51      465.89     11.38 o 
   4   8   9       66.36       57.96      6.72 o 
   5   8   9       84.54       86.70     11.59 o 
   6   8   9       15.59       14.72      4.05 o 
   0   9   9        9.44       11.45      2.42 o 
   1   9   9      251.21      253.70      4.48 o 
   2   9   9      143.97      146.59      5.44 o 
   3   9   9      159.03      142.55      6.07 o 
   4   9   9       63.19       52.39      6.22 o 
   5   9   9        4.74        5.00      2.24 o 
   0  10   9       45.68       42.29      4.45 o 
   1  10   9       85.74       88.55      4.01 o 
   2  10   9      140.04      143.83      6.03 o 
   3  10   9      119.44      131.17      4.42 o 
   4  10   9       40.22       34.02      6.39 o 
   5  10   9       14.40       11.66      4.13 o 
   0  11   9      176.85      180.59      5.73 o 
   1  11   9       27.24       18.60      3.35 o 
   2  11   9       89.98       81.32      6.79 o 
   3  11   9       13.22       14.93      3.88 o 
   4  11   9        6.62        4.70      2.98 o 
   0  12   9        3.46        5.61      3.20 o 
   1  12   9        4.16        4.86      2.38 o 
   2  12   9       21.81       14.38      3.72 o 
   3  12   9       61.28       56.86      8.57 o 
   0  13   9      173.42      183.70     23.45 o 
   1  13   9       23.45       19.00      6.40 o 
   2  13   9      157.96      182.25     14.10 o 
   0   0  10      167.22      147.32      4.62 o 
   1   0  10      328.27      330.31      5.24 o 
   2   0  10      100.46       98.32      3.61 o 
   3   0  10      372.81      387.41      8.41 o 
   4   0  10      539.11      553.66      8.87 o 
   5   0  10      156.38      176.39      8.37 o 
   6   0  10       26.18       20.80      4.71 o 
   7   0  10      319.58      356.17     20.14 o 
   0   1  10      564.22      575.99     12.27 o 
   1   1  10      899.12      914.86      7.81 o 
   2   1  10      129.04      129.53      2.84 o 
   3   1  10      120.71      124.85      3.37 o 
   4   1  10        9.38        6.95      1.92 o 
   5   1  10       85.56       76.23      4.35 o 
   6   1  10       55.10       55.76      4.78 o 
   7   1  10      401.09      415.44      9.97 o 
   0   2  10      809.14      905.69     17.65 o 
   1   2  10      193.14      213.15      2.71 o 
   2   2  10      187.81      203.20      4.09 o 
   3   2  10        6.41        9.80      1.69 o 
   4   2  10       90.93       91.78      4.23 o 
   5   2  10      204.31      181.90      5.72 o 
   6   2  10       99.61       96.92      4.40 o 
   7   2  10      219.72      234.34      8.24 o 
   0   3  10     2263.99     2303.79     44.16 o 
   1   3  10       66.58       71.86      1.57 o 
   2   3  10      285.52      311.78      3.33 o 
   3   3  10      155.14      151.67      3.50 o 
   4   3  10      854.81      865.99     12.83 o 
   5   3  10       45.25       45.62      5.67 o 
   6   3  10       40.83       39.72      5.63 o 
   7   3  10       79.59       64.99      7.52 o 
   0   4  10       41.45       39.29      1.09 o 
   1   4  10      116.86      135.65      2.64 o 
   2   4  10      496.36      477.14      5.47 o 
   3   4  10      394.24      388.62      6.62 o 
   4   4  10      117.25      122.81      3.95 o 
   5   4  10       63.38       63.18      5.56 o 
   6   4  10       44.10       42.68      5.27 o 
   7   4  10        2.77        6.37      2.68 o 
   0   5  10      544.34      497.90      8.74 o 
   1   5  10      377.94      389.06      4.71 o 
   2   5  10      241.67      246.20      4.59 o 
   3   5  10      319.14      309.01      4.32 o 
   4   5  10      413.94      395.21      6.44 o 
   5   5  10       26.25       25.18      4.33 o 
   6   5  10      199.18      196.06      6.12 o 
   7   5  10       49.54       51.20     14.28 o 
   0   6  10        9.22        9.00      1.52 o 
   1   6  10       46.62       41.81      2.72 o 
   2   6  10       49.02       47.22      3.04 o 
   3   6  10       71.25       70.66      2.99 o 
   4   6  10      169.57      170.91      4.92 o 
   5   6  10       27.86       18.35      2.92 o 
   6   6  10       49.08       28.55      5.60 o 
   0   7  10       14.69       14.03      2.77 o 
   1   7  10      591.54      587.46      6.09 o 
   2   7  10      768.46      739.17     12.72 o 
   3   7  10      162.24      163.99      6.58 o 
   4   7  10       18.75       11.07      2.05 o 
   5   7  10        6.69        7.11      2.63 o 
   6   7  10       46.88       31.78      7.52 o 
   0   8  10      112.52      106.66      3.95 o 
   1   8  10      835.22      828.37      8.19 o 
   2   8  10      297.05      332.91      6.94 o 
   3   8  10      496.96      505.74     10.11 o 
   4   8  10       15.72       11.60      3.40 o 
   5   8  10       37.24       40.42      3.79 o 
   6   8  10        1.53        3.78      1.64 o 
   0   9  10      153.16      169.62      5.80 o 
   1   9  10       55.55       60.62      2.74 o 
   2   9  10       90.57       84.65      4.38 o 
   3   9  10      114.18      111.30      6.38 o 
   4   9  10       48.95       38.89      8.67 o 
   5   9  10       21.41       18.27      6.02 o 
   0  10  10        0.13        2.63      2.31 o 
   1  10  10      122.21      112.59      3.53 o 
   2  10  10      105.84      113.34      7.79 o 
   3  10  10       17.94       12.93      3.90 o 
   4  10  10       19.06        8.55      3.43 o 
   5  10  10      120.00      124.15     10.54 o 
   0  11  10       19.66       12.14      5.17 o 
   1  11  10       55.03       55.09      4.87 o 
   2  11  10      125.73      136.59     15.30 o 
   3  11  10        1.72        4.63      2.71 o 
   4  11  10       35.07       28.36      5.35 o 
   0  12  10       73.53       43.67     20.86 o 
   1  12  10       39.12       32.26      7.93 o 
   2  12  10       85.75       88.33     10.05 o 
   3  12  10        3.71        4.23      2.80 o 
   0  13  10       89.29       89.84      7.24 o 
   1  13  10       19.31       23.01      7.30 o 
   2  13  10       21.12       15.20      5.85 o 
   1   0  11     1544.69     1635.20     19.72 o 
   2   0  11        0.56        0.21      1.03 o 
   3   0  11       21.50       31.31      5.43 o 
   4   0  11        2.70        3.69      1.40 o 
   5   0  11      182.98      174.47      6.97 o 
   6   0  11      343.13      354.28     10.77 o 
   7   0  11        0.83        4.95      2.66 o 
   0   1  11       19.80       16.16      2.24 o 
   1   1  11      175.42      184.62      3.73 o 
   2   1  11      298.92      318.36      3.78 o 
   3   1  11        6.18        5.54      1.21 o 
   4   1  11      228.68      239.79      7.03 o 
   5   1  11       19.43       22.45      2.89 o 
   6   1  11       14.58       10.13      2.14 o 
   7   1  11       93.20       89.40      6.18 o 
   0   2  11       21.17       22.56      1.99 o 
   1   2  11      602.12      645.34      5.68 o 
   2   2  11      327.09      328.77      4.49 o 
   3   2  11       58.40       50.61      3.15 o 
   4   2  11      227.21      197.38      5.87 o 
   5   2  11       65.43       59.25      5.59 o 
   6   2  11       29.49       23.76      3.48 o 
   7   2  11        1.82        2.53      1.29 o 
   0   3  11      427.91      459.38      7.50 o 
   1   3  11     1149.75     1159.75      7.06 o 
   2   3  11      286.33      275.93      5.12 o 
   3   3  11       29.58       26.72      3.06 o 
   4   3  11      928.03      914.67      8.95 o 
   5   3  11      200.58      195.34      5.42 o 
   6   3  11       25.14       14.97      2.47 o 
   7   3  11       72.68       62.29      8.82 o 
   0   4  11      154.14      166.74      4.07 o 
   1   4  11       65.07       66.50      1.76 o 
   2   4  11      217.10      193.30      3.77 o 
   3   4  11      363.59      358.73      4.93 o 
   4   4  11      257.24      253.32      4.90 o 
   5   4  11      212.95      198.15      4.79 o 
   6   4  11       20.62       15.56      3.95 o 
   7   4  11       13.20       12.48      2.62 o 
   0   5  11      586.43      594.44     12.12 o 
   1   5  11       83.72       88.58      2.22 o 
   2   5  11      205.82      190.19      3.85 o 
   3   5  11      473.54      491.12      8.01 o 
   4   5  11       54.07       63.21      5.02 o 
   5   5  11       54.43       62.06      5.83 o 
   6   5  11        3.86        6.02      1.85 o 
   0   6  11      324.39      314.31      6.46 o 
   1   6  11      702.77      681.98      9.89 o 
   2   6  11      152.65      146.70      4.75 o 
   3   6  11      720.12      716.50      8.25 o 
   4   6  11        1.97        3.31      1.36 o 
   5   6  11       85.00       76.18      5.23 o 
   6   6  11       19.55       18.23      4.63 o 
   0   7  11       38.20       44.49      3.38 o 
   1   7  11      474.47      475.09      7.66 o 
   2   7  11      120.25      131.97      4.24 o 
   3   7  11      380.51      382.85      7.38 o 
   4   7  11       62.51       56.19      4.51 o 
   5   7  11       50.28       37.12      5.60 o 
   6   7  11       45.98       43.40      9.13 o 
   0   8  11       45.90       41.83      4.86 o 
   1   8  11      154.45      133.98      5.05 o 
   2   8  11      134.54      127.20      5.46 o 
   3   8  11      282.42      286.51      7.35 o 
   4   8  11        9.97       10.84      2.56 o 
   5   8  11       33.29       30.56      6.52 o 
   0   9  11      123.68      118.03      7.33 o 
   1   9  11      144.54      146.45      4.94 o 
   2   9  11        0.84        3.92      1.85 o 
   3   9  11      113.68      103.21      5.30 o 
   4   9  11       17.26       15.87      3.63 o 
   5   9  11       15.26       10.80      3.81 o 
   0  10  11        0.01        1.35      1.72 o 
   1  10  11      119.05      121.33      6.81 o 
   2  10  11       28.98       23.82      5.44 o 
   3  10  11       47.54       48.55      8.13 o 
   4  10  11       61.32       67.38      8.28 o 
   0  11  11       81.55       94.47     11.72 o 
   1  11  11       36.93       26.97      5.79 o 
   2  11  11       72.24       70.48      5.89 o 
   3  11  11       51.23       55.50     10.02 o 
   4  11  11        8.10       11.54      6.73 o 
   0  12  11        0.95        4.22      1.73 o 
   1  12  11       30.48       27.69      5.04 o 
   2  12  11       31.61       33.10      7.06 o 
   3  12  11       32.89       32.64      8.46 o 
   0  13  11        7.46        8.37      6.24 o 
   1  13  11       58.06       63.23      8.90 o 
   0   0  12     2193.83     2149.58     24.87 o 
   1   0  12      184.67      189.18      7.78 o 
   2   0  12       80.40       78.14      2.89 o 
   3   0  12      100.62      126.46      4.40 o 
   4   0  12       24.36       22.41      3.63 o 
   5   0  12        8.76        8.01      2.62 o 
   6   0  12       42.41       27.93      5.74 o 
   7   0  12      137.26      141.25      6.10 o 
   0   1  12      456.88      467.00      6.49 o 
   1   1  12      149.09      155.12      2.68 o 
   2   1  12       57.33       49.81      2.35 o 
   3   1  12      257.84      264.32      5.49 o 
   4   1  12      294.65      308.18      5.22 o 
   5   1  12       55.40       58.03      4.17 o 
   6   1  12        1.59        4.18      1.49 o 
   7   1  12       69.53       54.93      5.49 o 
   0   2  12        2.11        5.33      1.47 o 
   1   2  12       15.29       20.43      1.97 o 
   2   2  12      213.50      197.74      3.84 o 
   3   2  12      221.81      229.23      3.82 o 
   4   2  12      267.57      258.40      4.44 o 
   5   2  12       68.38       49.97      6.18 o 
   6   2  12       16.93       17.42      2.88 o 
   7   2  12       32.50       32.38      5.39 o 
   0   3  12      635.99      644.39     13.55 o 
   1   3  12     1039.99     1096.00     12.59 o 
   2   3  12       16.09       17.66      1.83 o 
   3   3  12      687.06      672.34      7.61 o 
   4   3  12      164.63      152.50      4.12 o 
   5   3  12       32.33       23.03      3.28 o 
   6   3  12       83.31       95.88      5.51 o 
   7   3  12       60.76       62.19      6.76 o 
   0   4  12       57.99       58.25      5.21 o 
   1   4  12       26.10       30.58      2.65 o 
   2   4  12       63.58       58.01      3.87 o 
   3   4  12     1120.39     1180.61     16.77 o 
   4   4  12      174.95      176.09      5.91 o 
   5   4  12        5.59        5.16      1.63 o 
   6   4  12       51.74       50.82      3.94 o 
   0   5  12        0.09        2.43      1.16 o 
   1   5  12      447.50      457.01      8.15 o 
   2   5  12      142.93      139.33      3.43 o 
   3   5  12      522.36      529.64      6.65 o 
   4   5  12      166.88      160.38      4.84 o 
   5   5  12       86.57       70.84      6.99 o 
   6   5  12       16.31        9.79      3.03 o 
   0   6  12       13.74       14.81      2.14 o 
   1   6  12      324.95      312.41      5.29 o 
   2   6  12      844.94      878.79     14.67 o 
   3   6  12      145.45      144.33      5.28 o 
   4   6  12      111.78      114.04      4.12 o 
   5   6  12       20.85       17.88      2.94 o 
   6   6  12       22.12       16.74      3.49 o 
   0   7  12      303.54      275.51     11.73 o 
   1   7  12      210.08      208.72      4.35 o 
   2   7  12      342.53      360.84      8.41 o 
   3   7  12       26.38       26.66      4.20 o 
   4   7  12       51.49       34.46      6.21 o 
   5   7  12       52.28       51.68      9.90 o 
   6   7  12      145.57      194.07     10.33 o 
   0   8  12       38.48       28.13      5.75 o 
   1   8  12       22.02       19.32      3.69 o 
   2   8  12      241.31      247.33      6.53 o 
   3   8  12        6.84        6.56      1.87 o 
   4   8  12       20.53       18.99      3.94 o 
   5   8  12        6.55       11.57      3.75 o 
   0   9  12       36.86       40.62      7.42 o 
   1   9  12       62.75       62.71      5.61 o 
   2   9  12      147.20      149.03      6.33 o 
   3   9  12      104.48      121.69     10.03 o 
   4   9  12       65.16       55.54     10.19 o 
   5   9  12       65.87       64.98     13.93 o 
   0  10  12       11.89        9.47      3.12 o 
   1  10  12      230.11      227.35      9.86 o 
   2  10  12       92.52       87.83      6.23 o 
   3  10  12       31.03       25.34      4.22 o 
   4  10  12        1.56        4.49      4.21 o 
   0  11  12        4.69        3.18      2.27 o 
   1  11  12       43.57       37.06      5.57 o 
   2  11  12       36.65       29.69      7.32 o 
   3  11  12        7.22        6.74      3.73 o 
   0  12  12       17.41       23.77      9.55 o 
   1  12  12       35.04       36.10      6.62 o 
   2  12  12       43.59       47.60     10.89 o 
   0  13  12       17.11       14.61      6.81 o 
   1   0  13      457.02      494.47     12.73 o 
   2   0  13       94.92       91.46      3.71 o 
   3   0  13       22.05       31.99      5.39 o 
   4   0  13      557.61      555.54     13.63 o 
   5   0  13        3.27        4.36      1.36 o 
   6   0  13        0.06        3.30      2.01 o 
   7   0  13       82.52       79.25      8.82 o 
   0   1  13      575.07      616.86      5.86 o 
   1   1  13        6.38        5.71      1.21 o 
   2   1  13      197.67      188.04      5.01 o 
   3   1  13       26.26       23.39      2.73 o 
   4   1  13      232.34      215.78      4.90 o 
   5   1  13      115.30      120.80      4.30 o 
   6   1  13      130.44      152.81      7.07 o 
   7   1  13        8.50        9.17      2.26 o 
   0   2  13       23.59       22.83      4.24 o 
   1   2  13       14.62       15.27      1.95 o 
   2   2  13      184.87      192.16      4.75 o 
   3   2  13      804.42      806.91      7.78 o 
   4   2  13       58.23       58.05      3.65 o 
   5   2  13       11.32       11.85      2.22 o 
   6   2  13        1.68        5.94      1.72 o 
   7   2  13      104.78      120.31      5.14 o 
   0   3  13      348.12      363.89     11.23 o 
   1   3  13      163.54      166.07      4.97 o 
   2   3  13      539.12      568.99      8.17 o 
   3   3  13      246.22      235.53      5.62 o 
   4   3  13      408.08      382.37      6.85 o 
   5   3  13       42.85       35.90      4.79 o 
   6   3  13       14.05       11.96      2.17 o 
   0   4  13      215.10      240.32      9.00 o 
   1   4  13      242.71      241.29      4.34 o 
   2   4  13      449.28      439.92      7.72 o 
   3   4  13      344.46      351.24      5.17 o 
   4   4  13       80.73       77.59      4.05 o 
   5   4  13       74.17       72.13      4.06 o 
   6   4  13       56.62       37.66      6.40 o 
   0   5  13       68.34       63.42      8.67 o 
   1   5  13        3.90        3.43      1.45 o 
   2   5  13       83.94       84.14      5.10 o 
   3   5  13      404.81      380.40      7.33 o 
   4   5  13        3.18        3.00      1.47 o 
   5   5  13        7.63        5.89      2.94 o 
   6   5  13       74.95       80.52     10.71 o 
   0   6  13        0.23       -0.32      2.08 o 
   1   6  13      175.93      163.89      4.98 o 
   2   6  13      279.42      300.68      5.23 o 
   3   6  13     1610.84     1646.20     20.14 o 
   4   6  13       33.32       31.52      4.58 o 
   5   6  13       69.46       67.24      5.00 o 
   6   6  13       20.55       12.53      2.82 o 
   0   7  13        4.76        6.73      2.10 o 
   1   7  13      245.20      245.34      4.49 o 
   2   7  13      336.66      319.57      9.88 o 
   3   7  13       58.00       51.49      6.71 o 
   4   7  13      248.02      249.16      5.34 o 
   5   7  13        1.28        3.82      2.76 o 
   0   8  13        5.91        5.61      1.98 o 
   1   8  13        0.04        1.65      1.20 o 
   2   8  13       16.53       11.82      2.77 o 
   3   8  13      198.14      188.02      5.66 o 
   4   8  13       61.03       68.57      7.94 o 
   5   8  13       13.87       14.49      4.58 o 
   0   9  13      117.60      103.88      5.32 o 
   1   9  13      226.52      232.06      5.58 o 
   2   9  13      286.29      307.79      7.18 o 
   3   9  13       62.73       67.96      5.40 o 
   4   9  13        4.54        7.32      3.82 o 
   5   9  13       41.59       42.84      7.97 o 
   0  10  13        7.42        8.23      3.19 o 
   1  10  13       10.16        5.97      1.76 o 
   2  10  13      128.14      138.03     12.64 o 
   3  10  13       60.91       61.79      7.98 o 
   4  10  13        5.07        3.52      3.43 o 
   0  11  13       11.20        6.78      3.71 o 
   1  11  13      131.96      138.67      7.16 o 
   2  11  13       13.89       10.49      3.91 o 
   3  11  13       27.64       25.20     12.57 o 
   0  12  13      108.82      110.76      9.20 o 
   1  12  13       11.05        9.92      3.25 o 
   2  12  13       28.35       21.04      6.67 o 
   0   0  14       17.75       19.70      3.05 o 
   1   0  14       56.80       55.30      3.34 o 
   2   0  14      252.25      253.65      6.20 o 
   3   0  14       24.51       13.25      3.26 o 
   4   0  14        0.03        2.52      1.56 o 
   5   0  14      156.90      138.96      6.63 o 
   6   0  14        1.12        3.88      2.19 o 
   0   1  14      912.71      981.78     22.11 o 
   1   1  14      570.18      575.25      5.47 o 
   2   1  14       17.09       15.82      1.89 o 
   3   1  14     1212.58     1200.77     17.38 o 
   4   1  14       93.71       91.09      4.04 o 
   5   1  14        0.44        4.38      1.24 o 
   6   1  14       49.91       39.05      5.45 o 
   0   2  14       71.57       64.83      7.20 o 
   1   2  14      223.33      240.24      4.00 o 
   2   2  14      100.31       98.54      3.55 o 
   3   2  14      344.91      344.18      7.08 o 
   4   2  14      147.22      156.58      4.27 o 
   5   2  14       12.03       11.99      2.00 o 
   6   2  14      119.40      141.66      4.93 o 
   0   3  14       84.23       88.82      4.45 o 
   1   3  14       73.14       63.72      2.92 o 
   2   3  14       59.88       60.23      2.58 o 
   3   3  14      166.22      167.61      3.69 o 
   4   3  14       81.78       72.07      5.07 o 
   5   3  14       90.16       90.03      5.02 o 
   6   3  14       34.78       34.89      5.48 o 
   0   4  14      145.00      165.81      7.20 o 
   1   4  14       53.01       51.84      2.97 o 
   2   4  14      255.81      260.51      9.51 o 
   3   4  14      497.36      499.67      6.24 o 
   4   4  14      120.71      125.84      7.05 o 
   5   4  14       95.40       87.71      4.65 o 
   6   4  14       57.33       56.66      6.03 o 
   0   5  14       23.98       21.36      4.52 o 
   1   5  14      268.15      279.64      6.36 o 
   2   5  14     1060.29     1046.52     15.45 o 
   3   5  14      549.35      530.38      9.51 o 
   4   5  14      174.40      189.59      5.90 o 
   5   5  14        0.92        2.04      1.81 o 
   6   5  14        0.47        2.55      1.96 o 
   0   6  14        0.19        4.34      1.61 o 
   1   6  14       69.56       68.29      4.60 o 
   2   6  14       29.63       23.52      3.10 o 
   3   6  14      107.45       93.47      5.33 o 
   4   6  14       91.21       93.30      4.31 o 
   5   6  14       22.48       21.06      4.52 o 
   6   6  14       66.70       60.39      7.14 o 
   0   7  14      168.37      168.37      6.47 o 
   1   7  14        9.29        7.40      1.75 o 
   2   7  14       12.79        6.27      2.09 o 
   3   7  14      117.39      125.46      7.84 o 
   4   7  14      111.06      109.22      6.38 o 
   5   7  14       38.79       37.39      8.62 o 
   0   8  14       69.10       55.35     10.37 o 
   1   8  14       62.79       66.81      4.81 o 
   2   8  14      542.70      549.03     13.49 o 
   3   8  14      154.07      145.77      7.04 o 
   4   8  14       40.15       31.75      6.13 o 
   5   8  14       83.15       97.68      8.44 o 
   0   9  14      166.97      190.17     14.52 o 
   1   9  14      116.78      131.02      8.68 o 
   2   9  14      111.45      111.55      4.50 o 
   3   9  14       26.26       20.45      4.72 o 
   4   9  14       72.48       60.14      9.94 o 
   0  10  14       23.83       20.65      5.37 o 
   1  10  14       80.73       80.45      5.40 o 
   2  10  14      136.61      139.93      4.60 o 
   3  10  14       11.24       11.53      3.49 o 
   4  10  14      160.16      200.31     13.94 o 
   0  11  14       35.94       22.12      7.42 o 
   1  11  14       34.80       30.44      3.48 o 
   2  11  14       38.10       26.52      6.00 o 
   3  11  14       37.83       37.60      6.39 o 
   0  12  14        6.31       12.90      6.75 o 
   1  12  14       49.81       60.52      7.57 o 
   1   0  15      256.22      281.53      7.56 o 
   2   0  15      420.79      439.99     11.94 o 
   3   0  15        8.20        8.37      1.69 o 
   4   0  15        0.90        0.43      1.84 o 
   5   0  15       15.50       10.85      2.23 o 
   6   0  15       71.75       70.84      8.14 o 
   0   1  15       22.00       18.48      1.92 o 
   1   1  15      321.32      323.27      5.24 o 
   2   1  15        4.69        5.27      1.30 o 
   3   1  15      493.73      495.68      8.84 o 
   4   1  15       28.15       20.75      3.27 o 
   5   1  15       29.75       35.12      3.54 o 
   6   1  15      106.44      105.11      4.64 o 
   0   2  15      425.57      422.49      9.91 o 
   1   2  15      184.73      178.40      5.62 o 
   2   2  15      199.59      205.49      4.14 o 
   3   2  15      294.52      273.30      7.69 o 
   4   2  15       23.40       26.20      2.84 o 
   5   2  15      245.33      255.49      7.69 o 
   6   2  15      103.27       93.90      5.29 o 
   0   3  15        6.54        8.49      2.07 o 
   1   3  15      145.42      131.98      6.93 o 
   2   3  15       32.82       35.51      3.20 o 
   3   3  15      144.28      138.36      4.21 o 
   4   3  15      131.80      127.40      7.43 o 
   5   3  15      152.92      171.32      7.19 o 
   6   3  15       48.21       39.02      8.88 o 
   0   4  15       23.46       25.70      4.10 o 
   1   4  15      390.48      389.47      7.66 o 
   2   4  15      224.69      233.81      5.64 o 
   3   4  15       84.79       77.94      4.39 o 
   4   4  15       12.02        5.94      2.06 o 
   5   4  15       39.09       27.66      4.85 o 
   6   4  15        4.69        5.82      2.04 o 
   0   5  15      398.69      412.05     11.54 o 
   1   5  15       14.26       12.74      2.25 o 
   2   5  15       54.26       44.26      4.86 o 
   3   5  15      196.32      204.49      7.37 o 
   4   5  15       33.83       33.43      6.12 o 
   5   5  15       25.04       25.26      5.46 o 
   6   5  15       27.08       17.04      4.12 o 
   0   6  15       72.57       78.63      5.33 o 
   1   6  15        5.58        7.77      1.53 o 
   2   6  15      989.62     1030.81     23.84 o 
   3   6  15       29.62       19.37      4.42 o 
   4   6  15       27.69       20.21      3.80 o 
   5   6  15       11.79        9.93      3.96 o 
   0   7  15       74.86       75.23      5.71 o 
   1   7  15       49.56       32.74      4.99 o 
   2   7  15      346.33      370.37      8.17 o 
   3   7  15       25.23       21.32      4.91 o 
   4   7  15       85.34       98.84      6.71 o 
   5   7  15       63.97       70.12      7.64 o 
   0   8  15      101.93       87.88      9.18 o 
   1   8  15        5.21        5.97      1.79 o 
   2   8  15       37.49       28.47      5.33 o 
   3   8  15       13.41        7.75      2.60 o 
   4   8  15      154.22      166.66     13.02 o 
   5   8  15       63.62       65.30      6.98 o 
   0   9  15       20.44       17.24      4.27 o 
   1   9  15      147.30      159.47      6.70 o 
   2   9  15      184.51      187.70      8.18 o 
   3   9  15       74.46       83.70      6.48 o 
   4   9  15      123.83      120.61      6.10 o 
   0  10  15       72.17       64.29     10.25 o 
   1  10  15      151.53      170.34     10.62 o 
   2  10  15       44.83       34.00      9.78 o 
   3  10  15       25.67       23.71      6.34 o 
   0  11  15        2.77        3.07      2.67 o 
   1  11  15       74.01       79.99     11.94 o 
   2  11  15       11.48       14.75      4.34 o 
   0  12  15       74.41       91.57     17.11 o 
   0   0  16       62.59       59.20      5.45 o 
   1   0  16        0.01        0.25      1.51 o 
   2   0  16      457.79      463.06     10.99 o 
   3   0  16       96.49      106.27      6.02 o 
   4   0  16       40.64       29.01      5.42 o 
   5   0  16      126.35      152.65     12.36 o 
   6   0  16       13.56       13.64      3.51 o 
   0   1  16      120.35      116.96      5.36 o 
   1   1  16      238.49      243.43      6.43 o 
   2   1  16      490.47      489.37     11.45 o 
   3   1  16      162.89      163.15      3.95 o 
   4   1  16       30.74       37.07      4.07 o 
   5   1  16       46.05       39.21      4.56 o 
   6   1  16        7.64        6.14      2.14 o 
   0   2  16      242.86      235.67      5.44 o 
   1   2  16       94.49       92.28      2.89 o 
   2   2  16       34.61       29.29      3.18 o 
   3   2  16      210.61      207.38      4.96 o 
   4   2  16       88.03       92.23      4.74 o 
   5   2  16       32.84       27.13      3.85 o 
   6   2  16       15.72        7.91      2.11 o 
   0   3  16      161.31      173.53      7.25 o 
   1   3  16       73.71       74.12      3.54 o 
   2   3  16       71.85       69.41      3.74 o 
   3   3  16       61.21       58.67      6.20 o 
   4   3  16       10.22       10.07      2.17 o 
   5   3  16       26.95       24.12      3.79 o 
   6   3  16       95.68       97.60      9.86 o 
   0   4  16       81.25       97.36      5.21 o 
   1   4  16      339.41      348.54      6.45 o 
   2   4  16      214.15      215.90      5.16 o 
   3   4  16       51.81       55.10      5.66 o 
   4   4  16        9.82        7.24      2.31 o 
   5   4  16       29.78       24.87      4.42 o 
   6   4  16       83.98       96.11     11.95 o 
   0   5  16      910.81      929.55     14.46 o 
   1   5  16       73.42       63.33      3.86 o 
   2   5  16      380.63      419.63     10.94 o 
   3   5  16      155.57      145.48      4.83 o 
   4   5  16      127.95      134.21      9.63 o 
   5   5  16        4.39        5.37      3.46 o 
   0   6  16      108.10       95.83     11.03 o 
   1   6  16       96.94       96.33      4.94 o 
   2   6  16      177.01      179.29      5.54 o 
   3   6  16      310.21      311.44      7.64 o 
   4   6  16      204.51      205.92      5.47 o 
   5   6  16        6.89        7.65      2.68 o 
   0   7  16      344.71      331.86     12.16 o 
   1   7  16      122.97      114.57      3.90 o 
   2   7  16       63.37       72.86      3.92 o 
   3   7  16      141.22      128.76      6.73 o 
   4   7  16      267.32      264.15     10.65 o 
   5   7  16       35.42       28.84      8.75 o 
   0   8  16       56.02       54.67      9.63 o 
   1   8  16       30.75       20.36      2.71 o 
   2   8  16      152.52      144.65      4.22 o 
   3   8  16       37.43       31.34      5.21 o 
   4   8  16       82.40       62.13     14.51 o 
   0   9  16       36.70       38.27     10.03 o 
   1   9  16       24.18       14.87      2.19 o 
   2   9  16       14.81       12.89      2.68 o 
   3   9  16        3.85        7.98      3.19 o 
   4   9  16       90.66      108.95      8.64 o 
   0  10  16       66.30       96.88     16.54 o 
   1  10  16       37.32       28.66      5.85 o 
   2  10  16        2.31        7.71      2.38 o 
   3  10  16        4.34        6.52      1.67 o 
   0  11  16        9.95       16.99      5.68 o 
   1  11  16       52.32       63.35      4.73 o 
   2  11  16       95.77      127.14      5.09 o 
   1   0  17        3.81        5.75      2.05 o 
   2   0  17      453.60      475.98      9.72 o 
   3   0  17       92.86       92.76      7.21 o 
   4   0  17       31.27       34.60      7.82 o 
   5   0  17       12.81       14.36      4.58 o 
   6   0  17       80.54       80.34     11.61 o 
   0   1  17       93.88       93.13      8.36 o 
   1   1  17      241.26      251.79      6.41 o 
   2   1  17      477.54      466.91      8.24 o 
   3   1  17      285.07      270.34      5.76 o 
   4   1  17      130.98      121.84      7.21 o 
   5   1  17       80.16       84.62      4.47 o 
   6   1  17       27.53       20.80      4.07 o 
   0   2  17      375.74      369.61     10.00 o 
   1   2  17       48.65       51.27      3.04 o 
   2   2  17      355.40      348.23      9.65 o 
   3   2  17      152.46      141.88      7.17 o 
   4   2  17        2.72        5.82      1.32 o 
   5   2  17        8.11        8.13      2.21 o 
   6   2  17       25.08       19.96      4.81 o 
   0   3  17      146.96      146.35      7.11 o 
   1   3  17      150.04      146.26      6.74 o 
   2   3  17       88.92       81.21      4.22 o 
   3   3  17      177.20      168.99      6.64 o 
   4   3  17        4.60        5.19      1.41 o 
   5   3  17      251.32      288.96      6.49 o 
   6   3  17      109.30      115.66      8.20 o 
   0   4  17      475.22      500.18     14.93 o 
   1   4  17      147.47      146.34      5.16 o 
   2   4  17       69.58       66.50      4.33 o 
   3   4  17        9.51        9.58      2.08 o 
   4   4  17      298.92      296.19      6.78 o 
   5   4  17       13.69       12.99      3.02 o 
   0   5  17        7.96        6.08      2.45 o 
   1   5  17       72.82       70.67      3.10 o 
   2   5  17      173.06      174.35      5.15 o 
   3   5  17       75.06       75.16      5.67 o 
   4   5  17      161.85      146.16      6.50 o 
   5   5  17       66.40       73.65      8.31 o 
   0   6  17       51.11       47.04      4.22 o 
   1   6  17       50.74       41.64      3.47 o 
   2   6  17        4.92        4.89      1.52 o 
   3   6  17       96.45       84.35      6.25 o 
   4   6  17      169.91      168.91     14.35 o 
   5   6  17        0.42        7.69      2.77 o 
   0   7  17       58.79       63.07     12.43 o 
   1   7  17       71.94       57.40      4.44 o 
   2   7  17      131.51      114.51      5.08 o 
   3   7  17       41.31       32.67      5.68 o 
   4   7  17      116.87       90.30      8.13 o 
   0   8  17        0.21        1.70      1.91 o 
   1   8  17       52.57       38.82      3.72 o 
   2   8  17      240.73      252.86      7.66 o 
   3   8  17       79.93       60.44      6.80 o 
   4   8  17      209.49      216.78     12.24 o 
   0   9  17        0.14        1.02      2.23 o 
   1   9  17       67.97       68.93      3.72 o 
   2   9  17        5.41        3.05      1.77 o 
   3   9  17       16.56       13.37      5.13 o 
   0  10  17       10.11       18.70      6.99 o 
   1  10  17      131.54      141.60     11.08 o 
   2  10  17      125.21      133.32      7.93 o 
   0  11  17      203.55      225.54      8.03 o 
   1  11  17       63.03       54.26      8.62 o 
   0   0  18        0.57       -6.37      7.56 o 
   1   0  18       90.43       90.59      8.91 o 
   2   0  18      707.62      694.14     25.52 o 
   3   0  18       46.83       44.35      3.96 o 
   4   0  18       29.91       31.74      3.92 o 
   5   0  18       93.98      109.71     13.26 o 
   6   0  18        9.72        9.31      3.95 o 
   0   1  18      152.79      146.03      7.90 o 
   1   1  18      457.07      482.61      7.59 o 
   2   1  18      558.70      595.15     11.47 o 
   3   1  18       81.47       92.35      4.70 o 
   4   1  18      128.45      102.56     10.35 o 
   5   1  18      309.63      344.68      8.62 o 
   6   1  18       18.97        8.72      2.55 o 
   0   2  18      191.31      191.39      6.35 o 
   1   2  18      107.89      119.21      6.67 o 
   2   2  18      297.31      298.68      6.29 o 
   3   2  18        6.98        6.11      2.35 o 
   4   2  18       29.62       18.96      3.20 o 
   5   2  18       28.08       26.26      3.93 o 
   0   3  18       51.06       49.47      3.55 o 
   1   3  18      303.01      304.37      6.89 o 
   2   3  18       24.90       26.18      3.77 o 
   3   3  18      107.82      102.19      5.79 o 
   4   3  18        0.48        3.19      1.56 o 
   5   3  18       13.97       14.25      3.40 o 
   0   4  18       23.12       22.10      4.01 o 
   1   4  18       99.18       96.98      4.12 o 
   2   4  18       33.49       30.72      3.87 o 
   3   4  18      267.42      274.31      6.97 o 
   4   4  18        7.06        6.34      1.57 o 
   5   4  18       34.19       26.29      6.48 o 
   0   5  18       88.82       75.08      6.39 o 
   1   5  18      228.37      221.81      8.04 o 
   2   5  18        7.66        6.88      1.74 o 
   3   5  18      260.28      265.92      9.53 o 
   4   5  18       17.94       14.24      3.73 o 
   5   5  18       49.88       51.66      7.93 o 
   0   6  18       62.42       61.55      5.75 o 
   1   6  18        8.72        7.20      1.56 o 
   2   6  18        1.73        3.49      2.21 o 
   3   6  18      153.62      152.81      6.27 o 
   4   6  18      124.56      119.59      7.41 o 
   5   6  18       39.22       42.15      5.21 o 
   0   7  18       34.91       27.32      7.12 o 
   1   7  18       14.86        9.26      1.72 o 
   2   7  18        2.35        5.66      1.89 o 
   3   7  18      120.78      111.58      6.30 o 
   4   7  18      335.85      344.14      7.24 o 
   0   8  18       27.27       21.13      5.47 o 
   1   8  18        4.99        6.53      1.68 o 
   2   8  18        7.19        9.31      2.24 o 
   3   8  18       18.46       11.62      3.63 o 
   4   8  18      183.21      182.35     11.29 o 
   0   9  18       10.01       13.23      4.77 o 
   1   9  18       85.71       90.66     10.50 o 
   2   9  18       17.40       10.19      2.61 o 
   3   9  18        9.18        7.75      2.69 o 
   0  10  18      112.84      117.29      5.87 o 
   1  10  18      155.73      152.61     10.37 o 
   2  10  18       43.01       42.04     10.51 o 
   1   0  19        3.76        7.25      4.40 o 
   2   0  19     1008.54     1066.45     32.38 o 
   3   0  19        1.66        2.01      4.14 o 
   4   0  19      199.54      194.48     12.97 o 
   5   0  19        4.50        5.40      5.75 o 
   0   1  19      231.99      239.83     11.12 o 
   1   1  19       24.65       26.55      5.21 o 
   2   1  19      262.10      251.52      7.14 o 
   3   1  19      171.44      165.58      8.01 o 
   4   1  19        1.16        5.28      1.94 o 
   5   1  19       49.36       42.20      6.99 o 
   0   2  19      134.76      128.05      7.41 o 
   1   2  19       58.06       57.74      5.27 o 
   2   2  19      154.10      143.10      7.73 o 
   3   2  19        2.82        2.41      1.80 o 
   4   2  19        7.29        7.75      1.79 o 
   5   2  19      142.99      159.48      9.15 o 
   0   3  19        4.42        5.89      2.13 o 
   1   3  19       97.43       95.99      7.11 o 
   2   3  19      192.58      196.02      8.94 o 
   3   3  19      300.25      311.93      5.41 o 
   4   3  19       94.42      100.38      7.42 o 
   5   3  19       24.15       17.64      3.76 o 
   0   4  19       50.12       55.60      3.87 o 
   1   4  19       63.89       61.49      5.45 o 
   2   4  19       41.39       31.46      2.68 o 
   3   4  19      283.61      314.28      6.18 o 
   4   4  19       70.29       69.71      4.41 o 
   5   4  19       11.99        4.77      2.93 o 
   0   5  19        0.00        0.80      2.07 o 
   1   5  19       44.08       33.90      4.79 o 
   2   5  19       12.97       12.13      1.88 o 
   3   5  19      154.43      153.15      6.93 o 
   4   5  19       39.32       32.04      5.89 o 
   5   5  19       25.87       20.18      4.96 o 
   0   6  19      153.80      163.42      8.76 o 
   1   6  19      179.93      169.40      5.86 o 
   2   6  19       66.58       61.90      4.62 o 
   3   6  19      115.94      124.43      8.37 o 
   4   6  19       23.45       20.95      4.34 o 
   0   7  19        5.21        4.65      3.61 o 
   1   7  19       48.32       46.39      3.42 o 
   2   7  19       30.35       21.37      4.62 o 
   3   7  19       35.79       25.97      4.56 o 
   4   7  19       18.42       17.98      4.16 o 
   0   8  19       85.14       85.17      9.02 o 
   1   8  19      119.29      119.79      6.33 o 
   2   8  19      145.50      158.79      5.90 o 
   3   8  19       59.17       43.59      5.01 o 
   0   9  19        0.42        2.27      2.09 o 
   1   9  19      102.37       92.44      6.54 o 
   2   9  19       44.66       31.78      6.80 o 
   0  10  19       22.49       15.66      6.71 o 
   1  10  19      155.58      171.45     12.38 o 
   0   0  20        4.08       -1.20      7.03 o 
   1   0  20       30.99       26.12     13.76 o 
   2   0  20      178.74      178.98     19.89 o 
   3   0  20        6.27       10.13      4.00 o 
   4   0  20       72.53       66.42     15.95 o 
   5   0  20       64.99       47.12     14.97 o 
   0   1  20       61.03       54.83     21.24 o 
   1   1  20      259.88      260.06     13.06 o 
   2   1  20      228.16      229.26      6.86 o 
   3   1  20       59.12       64.77      6.77 o 
   4   1  20       18.03       12.13      4.12 o 
   5   1  20       14.38        8.46      3.14 o 
   0   2  20      403.13      364.79     13.41 o 
   1   2  20       43.79       36.90      6.24 o 
   2   2  20      172.77      182.62      6.72 o 
   3   2  20       40.03       40.18      5.13 o 
   4   2  20        0.64        2.65      3.00 o 
   5   2  20       30.88       23.96      6.40 o 
   0   3  20       63.53       58.96     12.82 o 
   1   3  20       67.73       61.97      6.28 o 
   2   3  20       32.63       26.57      4.02 o 
   3   3  20      292.56      287.40      6.14 o 
   4   3  20       27.87       22.70      6.17 o 
   5   3  20       18.36       17.04      5.84 o 
   0   4  20        0.11        3.06      1.66 o 
   1   4  20      126.83      125.49      4.22 o 
   2   4  20       90.50       96.31      5.09 o 
   3   4  20      103.84       96.83      6.05 o 
   4   4  20        4.31        4.40      2.30 o 
   0   5  20      258.47      263.60      7.00 o 
   1   5  20       39.78       43.86      3.53 o 
   2   5  20       47.69       43.19      3.58 o 
   3   5  20      213.01      204.63      6.11 o 
   4   5  20        9.44        8.03      3.77 o 
   0   6  20      102.35      100.85      8.97 o 
   1   6  20       85.47       92.67      4.03 o 
   2   6  20       12.91        8.82      2.05 o 
   3   6  20        8.70       11.27      3.95 o 
   4   6  20       39.52       26.51      6.02 o 
   0   7  20       87.82       86.65     14.92 o 
   1   7  20       90.78       89.19      7.42 o 
   2   7  20       37.21       31.39      6.44 o 
   3   7  20       59.43       56.63      6.25 o 
   0   8  20       52.99       51.33      4.65 o 
   1   8  20       37.97       39.99      8.44 o 
   2   8  20       30.22       20.52      4.31 o 
   3   8  20        7.83        6.68      2.05 o 
   0   9  20        7.45        6.02      4.78 o 
   1   9  20      238.56      289.96      9.80 o 
   2   9  20       13.11       11.43      4.18 o 
   1   0  21     1125.54     1237.89     43.13 o 
   2   0  21        8.11       10.82      4.40 o 
   3   0  21        0.39        0.04      3.69 o 
   4   0  21        8.59       14.22      4.09 o 
   5   0  21        0.00        4.63      3.80 o 
   0   1  21      163.44      164.93      8.86 o 
   1   1  21      176.03      193.84     10.98 o 
   2   1  21      149.35      139.62      7.47 o 
   3   1  21       11.30        7.06      2.43 o 
   4   1  21       30.21       31.25      6.67 o 
   5   1  21       14.71        7.72      3.23 o 
   0   2  21       35.74       27.29      7.08 o 
   1   2  21        4.95        4.65      2.24 o 
   2   2  21      118.34      135.65      7.57 o 
   3   2  21       72.93       62.12     12.46 o 
   4   2  21       93.91       80.97     13.97 o 
   0   3  21        0.03        7.67      4.07 o 
   1   3  21      162.92      178.10      9.31 o 
   2   3  21      106.24       88.47     13.66 o 
   3   3  21      143.79      150.16      7.05 o 
   4   3  21       92.80       68.11     14.12 o 
   0   4  21       55.53       51.78     11.86 o 
   1   4  21       39.98       21.69      4.85 o 
   2   4  21       23.33       20.32      5.12 o 
   3   4  21        6.41        7.52      2.94 o 
   4   4  21       17.75       13.36      3.49 o 
   0   5  21      336.12      330.95     16.28 o 
   1   5  21        1.79        2.74      1.40 o 
   2   5  21       59.22       53.29      5.52 o 
   3   5  21       39.63       27.74      6.68 o 
   4   5  21       92.67       90.50     12.39 o 
   0   6  21        0.00       -0.13      2.05 o 
   1   6  21       62.03       65.26      5.13 o 
   2   6  21       35.79       28.51      2.95 o 
   3   6  21       84.53       79.01      5.59 o 
   0   7  21        0.00        3.17      1.84 o 
   1   7  21       46.00       44.24      4.67 o 
   2   7  21       59.63       54.86      7.07 o 
   3   7  21        5.65        8.48      2.76 o 
   0   8  21        0.10        4.34      2.35 o 
   1   8  21      103.17      115.10      7.96 o 
   2   8  21       20.66       14.09      2.89 o 
   0   9  21       11.68        7.99      4.45 o 
   0   0  22      376.31      372.05     16.47 o 
   1   0  22      424.32      462.62     11.60 o 
   2   0  22       70.26       87.51     15.75 o 
   3   0  22        0.59        1.89      3.77 o 
   4   0  22        1.64        0.32      3.86 o 
   0   1  22      265.88      282.50     13.26 o 
   1   1  22      212.90      249.26      8.54 o 
   2   1  22        0.22        3.42      1.98 o 
   3   1  22       41.18       28.58      5.94 o 
   4   1  22       26.12       19.66      4.58 o 
   0   2  22      476.65      509.07     16.79 o 
   1   2  22      356.30      402.38     10.10 o 
   2   2  22       99.67       98.88     10.51 o 
   3   2  22      133.06      127.66     11.70 o 
   4   2  22      190.11      212.03      9.68 o 
   0   3  22       17.39       10.60      6.63 o 
   1   3  22       10.32        8.38      4.09 o 
   2   3  22      162.60      177.67      8.92 o 
   3   3  22        5.46        6.66      2.26 o 
   4   3  22       21.03       26.84      6.15 o 
   0   4  22        0.17        3.26      2.41 o 
   1   4  22       53.16       35.52      8.99 o 
   2   4  22       39.99       28.50      7.79 o 
   3   4  22       30.70       31.27      7.16 o 
   4   4  22      148.70      166.49     14.87 o 
   0   5  22       11.26       12.24      3.97 o 
   1   5  22       85.84       61.90     12.07 o 
   2   5  22        3.12        5.71      2.89 o 
   3   5  22       55.45       60.76     10.64 o 
   0   6  22        7.62        4.70      1.79 o 
   1   6  22        0.27        1.82      1.71 o 
   2   6  22       64.84       64.69      8.11 o 
   3   6  22        5.83        5.12      2.59 o 
   0   7  22       34.56       40.04      5.09 o 
   1   7  22      192.01      216.54      9.35 o 
   2   7  22       28.73       21.15      5.67 o 
   0   8  22       12.40        6.92      3.82 o 
   1   8  22       18.03       16.72      2.84 o 
   1   0  23      172.07      151.84      9.38 o 
   2   0  23       94.39       96.58      9.98 o 
   3   0  23       48.80       46.57     13.13 o 
   4   0  23      100.93      117.53     12.93 o 
   0   1  23       77.30       77.34     15.94 o 
   1   1  23      198.58      211.32      9.61 o 
   2   1  23       24.53       17.51      3.73 o 
   3   1  23       45.81       42.75      6.65 o 
   4   1  23      111.20      118.41     13.48 o 
   0   2  23      116.13       89.17     30.82 o 
   1   2  23      129.80      123.47     12.20 o 
   2   2  23       63.62       48.88      7.06 o 
   3   2  23       27.48       20.89      5.35 o 
   4   2  23      160.90      180.41     10.69 o 
   0   3  23      156.51      144.33      9.55 o 
   1   3  23       33.19       24.96      5.51 o 
   2   3  23        5.20        4.59      2.41 o 
   3   3  23        3.19        5.84      3.09 o 
   0   4  23      235.71      236.67     14.56 o 
   1   4  23      145.10      147.95     11.96 o 
   2   4  23       50.33       42.75      9.71 o 
   3   4  23       65.68       75.20     13.92 o 
   0   5  23       10.00        9.65      6.72 o 
   1   5  23        4.72        6.90      2.52 o 
   2   5  23       25.34       27.79      8.69 o 
   3   5  23       63.12       63.66     16.36 o 
   0   6  23        0.75        8.73      3.38 o 
   1   6  23       62.51       43.26     13.28 o 
   2   6  23       38.54       23.75     10.14 o 
   0   7  23       18.61       12.33      5.35 o 
   1   7  23        8.22       10.58      3.31 o 
   0   0  24      158.42      213.67     15.36 o 
   1   0  24      266.51      288.39     11.81 o 
   2   0  24        2.26       -1.68      4.89 o 
   3   0  24       22.85       15.13      6.03 o 
   0   1  24       25.56       25.20     12.88 o 
   1   1  24       48.55       51.33      7.62 o 
   2   1  24       61.55       60.38      7.76 o 
   3   1  24       16.49       17.00      4.64 o 
   0   2  24        7.71       14.98      8.63 o 
   1   2  24       68.09       60.41     11.53 o 
   2   2  24       14.80        6.96      3.60 o 
   3   2  24        0.37        3.83      2.73 o 
   0   3  24        0.33        8.51      5.74 o 
   1   3  24      199.61      240.04     18.65 o 
   2   3  24       43.69       49.32      8.18 o 
   3   3  24      156.45      163.43      8.32 o 
   0   4  24        0.00        5.86      4.02 o 
   1   4  24      126.18      135.11     12.20 o 
   2   4  24       19.61       18.99      5.12 o 
   0   5  24       22.85       26.95      7.80 o 
   1   5  24       23.83       23.07      6.41 o 
   2   5  24       13.50       11.66      4.55 o 
   0   6  24        6.20        6.17      6.50 o 
   1   6  24       23.01       19.55      5.27 o 
   1   0  25      136.50      128.47     10.00 o 
   2   0  25        4.69        2.67      5.11 o 
   3   0  25       99.09       65.97     29.19 o 
   0   1  25        3.62        5.10      4.28 o 
   1   1  25      111.87      114.91     14.27 o 
   2   1  25       90.00       81.13      9.26 o 
   0   2  25      178.75      184.69     18.93 o 
   1   2  25      116.10      114.83     12.08 o 
   2   2  25       44.92       41.76      9.03 o 
   0   3  25      444.61      506.88     20.43 o 
   1   3  25       13.66       11.84      3.21 o 
   2   3  25       96.43       92.31      8.74 o 
   0   4  25        1.45        5.07      4.21 o 
   1   4  25       38.67       36.58      7.44 o 
   2   4  25       13.68       10.55      4.01 o 
   0   5  25      237.86      249.32     11.96 o 
   1   5  25        2.20        6.61      2.84 o 
   0   0  26        1.98       38.77      9.74 o 
   1   0  26      211.40      212.77     15.89 o 
   2   0  26       45.04       32.54     14.12 o 
   0   1  26        0.07        1.22      7.65 o 
   1   1  26       55.18       37.70     10.42 o 
   2   1  26       19.80       16.83      5.02 o 
   0   2  26      657.23      687.57     21.41 o 
   1   2  26       40.70       28.55      7.29 o 
   0   3  26      155.52      171.98     10.61 o 
   1   3  26       82.72       66.75     10.65 o 
                                                 
